# Supplementary material for: Exploring the genetic architecture of multiple long-term conditions using a genome-wide association study in the UK Biobank population
Source: Sci Rep. 2025 Dec 6;15:44096. doi: 10.1038/s41598-025-27839-4 (PMC12715236; doi:10.1038/s41598-025-27839-4)
Supplement: Supplementary file 2 — Supplementary Information 2. [file 41598_2025_27839_MOESM2_ESM.xlsx]

## Sheet: Sheet1
No.	Condition	Relevant conditions captured in UK Biobank baseline assessment	20002 code	20001 code
1	Stroke	stroke	1081
		ischaemic stroke	1583
		subarachnoid haemorrhage	1086
		brain haemorrhage	1491
2	Coronary artery disease	heart attack/myocardial infarction	1075
		angina	1074
3	Heart failure	heart failure/pulmonary odema	1076
4	Peripheral artery disease	peripheral vascular disease	1067
		leg claudication/ intermittent claudication	1087
		arterial embolism	1088
5	Heart valve disorders	mitral valve disease	1584
		mitral valve prolapse	1488
		mitral stenosis	1489
		mitral regurgitation / incompetence	1585
		aortic valve disease	1586
		aortic stenosis	1490
		aortic regurgitation / incompetence	1587
		heart valve problem/heart murmur	1078
6	Arrhythmia	svt / supraventricular tachycardia	1487
		atrial fibrillation	1471
		atrial flutter	1483
		heart arrhythmia	1077
		sick sinus syndrome	1486
7	Venous thromboembolic disease	venous thromboembolic disease	1068
		pulmonary embolism +/- dvt	1093
		deep venous thrombosis (dvt)	1094
8	Aneurysm	aortic aneurysm	1492
		aortic aneurysm rupture	1591
		aortic dissection	1592
9	Hypertension	hypertension	1065
		essential hypertension	1072
10	Diabetes mellitus	diabetes	1220
		type 1 diabetes	1222
		type 2 diabetes	1223
		diabetic eye disease	1276
		diabetic neuropathy/ulcers	1468
		diabetic nephropathy	1607
11	Addison's disease	adrenocortical insufficiency/addison's disease	1234
12	Cystic fibrosis	NOT PRESENT IN FIELD 20002
13	Thyroid disorders	hypothyroidism/myxoedema	1226
		hyperthyroidism/thyrotoxicosis	1225
		graves' disease	1522
		thyroiditis	1428
		thyroid problem (not cancer)	1224
		thyroid goitre	1610
		thyroid radioablation therapy	1228
14	COPD	emphysema/chronic bronchitis	1113
		bronchitis	1412
		emphysema	1472
		chronic obstructive airways disease/copd	1112
15	Asthma	asthma	1111
16	Bronchiectasis	bronchiectasis	1114
17	Obstructive sleep apnoea	sleep apnoea	1123
18	Parkinsons	parkinsons disease	1262
19	Epilepsy	epilepsy	1264
20	Multiple sclerosis	multiple sclerosis	1261
21	Paralysis	paraplegia	1252
22	Peripheral neuropathy	Peripheral neuropathy	1255
		Guillain Barre	1256
		Carpal Tunnel Syndrome	1541
		Diabetic Neuropathy	1468
		Peripheral nerve injury	1394
23	Chronic primary pain	Trigeminal Neuralgia	1523
24	Solid organ cancers	All 20001 except those in other categories (captured below - i.e. haematological and metastatic cancers and melanoma) to avoid double counting
25	Haematological cancers	lymphoma		1047
		hodgkins lymphoma / hodgkins disease		1052
		non-hodgkins lymphoma		1053
		leukaemia		1048
		chronic lymphocytic		1055
		chronic myeloid		1056
		acute myeloid leukaemia		1074
		multiple myeloma		1050
		other haematological malignancy		1058
26	Metastatic cancers	metastatic cancer (unknown primary)		1071
		bone metastases / bony secondaries		1085
		malignant lymph node, unspecified		1070
27	Melanoma	malignant melanoma		1059
28	Dementia	dementia/alzheimers/cognitive impairment	1263
29	Schizophrenia	schizophrenia	1289
30	Depression	depression	1286
31	Anxiety	anxiety/panic attacks	1287
32	Bipolar disorder	mania/bipolar disorder/manic depression	1291
33	Drug/alcohol misuse	alcohol dependency	1408
		opioid dependency	1409
		other substance abuse/dependency	1410
34	Eating disorder	anorexia/bulimia/other eating disorder	1470
35	Autism	NOT PRESENT IN FIELD 20002
36	PTSD	post-traumatic stress disorder	1469
37	Connective tissue disease	connective tissue disorder	1373
		giant cell/temporal arteritis	1376
		polymyalgia rheumatica	1377
		systemic lupus erythematosis/sle	1381
		sjogren's syndrome/sicca syndrome	1382
		scleroderma/systemic sclerosis	1384
		rheumatoid arthritis	1464
		raynaud's phenomenon/disease	1561
		psoriatic arthropathy	1477
		ankylosing spondylitis	1313
38	Osteoarthritis	osteoarthritis	1465
39	Long-term MSK problems due to injury	spinal injury	1267
		neck problem/injury	1545
40	Osteoporosis	osteoporosis	1309
41	Gout	gout	1466
42	Chronic liver disease	alcoholic liver disease / alcoholic cirrhosis	1604
		liver failure/cirrhosis	1158
		primary biliary cirrhosis	1506
		hepatitis	1155
		infective/viral hepatitis	1156
		hepatitis b	1579
		hepatitis c	1580
		hepatitis d	1581
		non-infective hepatitis	1157
		sclerosing cholangitis	1475
43	Inflammatory bowel disease	crohns disease	1462
		ulcerative colitis	1463
		inflammatory bowel disease	1461
44	Chronic pancreatic disease	pancreatic disease	1164
		pancreatitis	1165
45	Peptic ulcer	gastric/stomach ulcers	1142
		duodenal ulcer	1457
46	Diverticular disease	diverticular disease/diverticulitis	1458
47	Gastro-oesophageal reflux disease	gastro-oesophageal reflux (gord) / gastric reflux	1138
48	Chronic kidney disease	renal/kidney failure	1192
		renal failure not requiring dialysis	1194
		polycystic kidney	1427
		kidney nephropathy	1519
		iga nephropathy	1520
		diabetic nephropathy	1607
		nephritis	1608
		glomerulnephritis	1609
49	End-stage kidney disease	renal failure requiring dialysis	1193
50	Hyperplasia of the prostate	enlarged prostate	1396
		bph / benign prostatic hypertrophy	1516
		prostate problem (not cancer)	1207
51	Endometriosis	endometriosis	1402
52	Recurrent urinary tract infection	NOT PRESENT IN FIELD 20002
53	Anaemia	iron deficiency anaemia	1330
		pernicious anaemia	1331
		thalassaemia	1340
		sickle cell disease	1339
		aplastic anaemia	1332
		anaemia	1446
54	Vision impairment that cannot be corrected	glaucoma	1277
		retinal detachment	1281
		retinal artery/vein occlusion	1282
		retinitis pigmentosa	1527
		macular degeneration	1528
		diabetic eye disease	1276
55	Hearing impairment that cannot be corrected	NOT PRESENT IN FIELD 20002
56	Menieres disease	meniere's disease	1421
57	HIV/AIDS	hiv/aids	1439
58	Chronic Lyme Disease	NOT PRESENT IN FIELD 20002
59	Tuberculosis	tuberculosis (tb)	1440
60	Congenital disease and chromosomal abnormalities	spina bifida	1524
	Note: of the 60 conditions there are 5 which are not captured within the self-report data on conditions in the baseline assessment of UKBB (highlighted in red above)
	For the other 55 conditions, relevant codes from fields 20002 and 20001 are indicated above
	https://biobank.ndph.ox.ac.uk/showcase/field.cgi?id=20002
	https://biobank.ndph.ox.ac.uk/showcase/field.cgi?id=20001
