# Supplementary material for: Exploring the genetic architecture of multiple long-term conditions using a genome-wide association study in the UK Biobank population
Source: Sci Rep. 2025 Dec 6;15:44096. doi: 10.1038/s41598-025-27839-4 (PMC12715236; doi:10.1038/s41598-025-27839-4)
Supplement: Supplementary file 3 — Supplementary Information 3. [file 41598_2025_27839_MOESM3_ESM.xlsx]

## Sheet: Independent Significant SNPs
No	GenomicLocus	uniqID	rsID	chr	pos	p	nSNPs	nGWASSNPs
96	6	6:32606819:A:G	rs9272539	6	32606819	7.3536e-43	10	10
81	6	6:32573265:G:T	rs601148	6	32573265	1.2297e-37	123	69
101	6	6:32610436:C:T	rs1048372	6	32610436	5.40879e-35	5	5
109	6	6:32629297:C:T	rs9273704	6	32629297	1.57e-30	779	652
110	6	6:32630155:A:G	rs9274094	6	32630155	6.44614e-28	116	116
117	6	6:32672039:C:T	rs3134997	6	32672039	3.1017e-26	116	60
61	6	6:32303848:A:G	rs28361060	6	32303848	3.73164e-23	19	18
75	6	6:32429303:A:G	rs9268848	6	32429303	6.92468e-22	106	106
64	6	6:32340070:C:T	rs1980496	6	32340070	8.04822e-22	2	2
107	6	6:32627515:A:C	rs1056315	6	32627515	1.54632e-21	148	137
82	6	6:32575432:C:T	rs113742050	6	32575432	2.39552e-21	7	5
83	6	6:32576894:A:T	rs9271130	6	32576894	8.40621e-21	16	16
84	6	6:32582612:A:G	rs3104414	6	32582612	3.71878e-20	33	33
71	6	6:32396681:C:CATTTACTG	6:32396681_CATTTACTG_C	6	32396681	3.79053e-20	93	93
38	6	6:31628733:C:T	rs805262	6	31628733	6.89446e-20	2	2
103	6	6:32626475:A:G	rs9273368	6	32626475	4.35211e-19	5	5
88	6	6:32586236:A:C	rs11751024	6	32586236	8.6457e-19	4	4
78	6	6:32566149:A:G	rs9270664	6	32566149	2.55447e-18	1394	1215
114	6	6:32644378:A:T	rs56249455	6	32644378	2.83661e-18	108	70
86	6	6:32583919:C:T	rs33964890	6	32583919	4.62914e-18	90	48
73	6	6:32406342:A:C	rs3129871	6	32406342	5.31251e-18	17	17
105	6	6:32626730:C:T	rs34386495	6	32626730	6.84069e-18	3	3
63	6	6:32337630:A:G	rs2273017	6	32337630	1.85738e-17	47	47
97	6	6:32608282:G:GA	rs146682150	6	32608282	2.95257e-17	682	370
90	6	6:32589740:A:G	rs9271517	6	32589740	5.06291e-17	399	364
133	6	6:32805470:C:G	rs2071465	6	32805470	7.41481e-17	24	24
115	6	6:32662222:C:T	rs200419915	6	32662222	1.07944e-16	122	122
77	6	6:32453191:C:T	rs6916742	6	32453191	1.27409e-16	75	75
131	6	6:32804909:A:G	rs241425	6	32804909	3.03529e-16	4	4
126	6	6:32779280:A:G	rs41316239	6	32779280	4.86743e-16	22	10
40	6	6:31706852:A:T	rs396369	6	31706852	7.75175e-16	2	2
102	6	6:32619084:A:G	rs9501404	6	32619084	1.06096e-15	7	4
68	6	6:32388546:C:T	rs2213581	6	32388546	2.22331e-15	72	72
104	6	6:32626537:G:T	rs28672722	6	32626537	5.92107e-15	55	53
49	6	6:32029226:A:G	rs204887	6	32029226	6.14328e-15	2	2
123	6	6:32741487:C:G	rs9276609	6	32741487	6.81397e-15	68	68
35	6	6:31588984:C:CGTG	6:31588984_CGTG_C	6	31588984	7.34176e-15	31	29
60	6	6:32297341:A:G	rs9368714	6	32297341	9.44061e-15	243	241
92	6	6:32591422:A:G	rs34915133	6	32591422	1.03586e-14	43	21
79	6	6:32567349:A:G	rs9270706	6	32567349	1.17463e-14	886	697
34	6	6:31577283:C:G	rs2857702	6	31577283	1.32495e-14	12	12
132	6	6:32805049:C:T	rs2239701	6	32805049	1.38899e-14	5	5
3	2	1:114303808:A:C	rs6679677	1	114303808	1.58161e-14	3	2
152	13	12:111973358:A:G	rs597808	12	111973358	1.75914e-14	25	25
135	6	6:32853221:G:GT	rs11459466	6	32853221	2.02023e-14	1	1
113	6	6:32637497:C:T	rs3997832	6	32637497	2.5293e-14	110	107
129	6	6:32804570:A:G	rs3819720	6	32804570	4.71954e-14	1	1
54	6	6:32112848:A:AT	rs376236557	6	32112848	1.22124e-13	3	3
46	6	6:32006317:C:T	rs6468	6	32006317	1.44112e-13	44	42
69	6	6:32389305:C:T	rs9268557	6	32389305	1.89845e-13	9	9
120	6	6:32682812:A:C	rs9275602	6	32682812	2.98607e-13	1	1
59	6	6:32278635:A:G	rs9268199	6	32278635	4.28351e-13	603	324
44	6	6:31872594:A:AT	rs5875338	6	31872594	4.42181e-13	14	14
62	6	6:32326687:T:TTTA	6:32326687_TTTA_T	6	32326687	5.17845e-13	1	1
47	6	6:32006597:C:T	rs6462	6	32006597	7.69308e-13	1	1
112	6	6:32635001:C:T	rs4993140	6	32635001	8.00018e-13	314	314
42	6	6:31840415:C:T	rs9267653	6	31840415	8.03341e-13	1	1
124	6	6:32747542:C:G	rs2621408	6	32747542	9.9816e-13	133	132
37	6	6:31610384:C:T	rs1077394	6	31610384	1.13894e-12	2	2
39	6	6:31657413:C:T	rs1475865	6	31657413	1.27791e-12	7	7
43	6	6:31851469:A:C	rs2844458	6	31851469	1.28174e-12	46	45
50	6	6:32060467:C:CA	rs774873925	6	32060467	2.44794e-12	1	1
128	6	6:32804414:A:G	rs241427	6	32804414	2.8721e-12	4	4
111	6	6:32634057:C:T	rs28746838	6	32634057	5.08276e-12	108	100
66	6	6:32376746:C:T	rs3763316	6	32376746	5.46512e-12	145	144
119	6	6:32680928:G:T	rs7765379	6	32680928	6.89446e-12	5	4
139	6	6:32909533:C:T	rs35029304	6	32909533	7.42677e-12	6	2
134	6	6:32812916:C:T	rs2071540	6	32812916	1.00809e-11	36	36
70	6	6:32395036:C:T	rs3135344	6	32395036	1.2738e-11	806	628
99	6	6:32609147:A:T	rs12722051	6	32609147	1.5195e-11	163	160
121	6	6:32710407:C:T	rs115018313	6	32710407	1.71277e-11	13	6
25	6	6:31440014:A:C	rs14597	6	31440014	2.47002e-11	1	1
45	6	6:31873292:C:T	rs2844454	6	31873292	3.92374e-11	29	19
53	6	6:32110886:A:G	rs9267806	6	32110886	4.16102e-11	34	33
144	7	7:2082604:A:G	rs11766468	7	2082604	4.21502e-11	49	49
28	6	6:31485174:A:C	rs3093998	6	31485174	4.68274e-11	19	19
80	6	6:32572106:A:G	rs34102154	6	32572106	6.46696e-11	10	6
48	6	6:32026107:C:T	rs1009382	6	32026107	7.62781e-11	3	3
138	6	6:32886487:C:T	rs35599935	6	32886487	8.98463e-11	8	3
166	20	20:57723130:C:T	rs6026728	20	57723130	1.07389e-10	132	130
85	6	6:32583468:C:T	rs9271346	6	32583468	1.12217e-10	628	350
52	6	6:32071008:A:G	rs41268902	6	32071008	1.26552e-10	8	7
72	6	6:32406245:C:CA	6:32406245_CA_C	6	32406245	1.37911e-10	65	64
118	6	6:32673894:C:T	rs1794269	6	32673894	1.486e-10	1	1
65	6	6:32376019:G:T	rs62404579	6	32376019	1.71348e-10	2	2
26	6	6:31444604:A:G	rs2523655	6	31444604	2.04762e-10	31	31
58	6	6:32206488:C:T	rs3134938	6	32206488	2.06229e-10	31	30
155	14	14:46919042:C:T	rs7158003	14	46919042	3.62928e-10	85	85
106	6	6:32627159:A:T	rs9273403	6	32627159	3.84778e-10	553	553
160	16	16:53809123:C:T	rs55872725	16	53809123	4.11728e-10	112	112
11	6	6:31243420:A:G	rs3132482	6	31243420	4.89317e-10	23	23
153	13	12:112023067:A:G	rs11065961	12	112023067	5.27837e-10	212	212
36	6	6:31591036:A:ATTTTT	rs754851022	6	31591036	5.6943e-10	30	30
95	6	6:32602665:C:CT	rs139299944	6	32602665	6.60754e-10	6	5
122	6	6:32712818:A:G	rs17500510	6	32712818	7.21274e-10	7	6
89	6	6:32587013:C:T	rs557011	6	32587013	8.41957e-10	11	11
162	17	17:43188117:G:T	rs12948326	17	43188117	9.11906e-10	55	55
56	6	6:32190390:G:T	rs915894	6	32190390	1.1051e-09	5	5
149	11	10:114754071:C:T	rs34872471	10	114754071	1.20271e-09	27	27
41	6	6:31785228:C:G	rs506770	6	31785228	1.25138e-09	12	12
15	6	6:31334821:A:T	rs2596429	6	31334821	1.36044e-09	290	276
154	13	12:112850727:C:CAAAT	12:112850727_CAAAT_C	12	112850727	2.21065e-09	10	10
159	15	15:67528374:G:T	rs7173826	15	67528374	2.26126e-09	109	109
21	6	6:31364707:A:G	rs2251396	6	31364707	2.33217e-09	7	7
19	6	6:31349788:C:T	rs9266718	6	31349788	2.59968e-09	56	56
9	6	6:31220752:C:T	rs3134746	6	31220752	2.74353e-09	324	324
18	6	6:31349242:A:AT	6:31349242_AT_A	6	31349242	2.79074e-09	52	52
94	6	6:32600585:A:G	rs13214992	6	32600585	3.05422e-09	177	77
100	6	6:32610349:A:C	rs9272780	6	32610349	3.09257e-09	3	3
20	6	6:31351664:A:G	rs2507978	6	31351664	3.35591e-09	9	9
87	6	6:32584183:A:C	rs28383234	6	32584183	3.66649e-09	69	66
55	6	6:32145707:A:C	rs2269423	6	32145707	3.91192e-09	10	10
91	6	6:32590916:A:G	rs9271587	6	32590916	4.22464e-09	141	137
17	6	6:31346869:A:C	rs9266630	6	31346869	4.56005e-09	66	52
13	6	6:31322888:A:G	rs1140546	6	31322888	4.79204e-09	19	19
8	6	6:31009508:C:G	rs2517544	6	31009508	5.5666e-09	8	8
127	6	6:32800412:C:T	rs1800454	6	32800412	5.74778e-09	2	2
136	6	6:32859000:A:G	rs241413	6	32859000	5.86584e-09	31	31
148	10	10:21957229:C:T	rs2183271	10	21957229	6.15985e-09	164	162
108	6	6:32628439:A:G	rs9273508	6	32628439	6.16354e-09	6	6
2	2	1:114271423:C:T	rs1230637	1	114271423	6.18971e-09	203	201
74	6	6:32408044:A:C	rs9268644	6	32408044	6.79704e-09	153	150
30	6	6:31551303:A:ACT	6:31551303_ACT_A	6	31551303	6.91512e-09	27	27
157	14	14:47156686:C:T	rs11620836	14	47156686	7.23452e-09	39	39
14	6	6:31327164:C:T	rs2853998	6	31327164	7.50309e-09	1	1
156	14	14:46966958:A:G	rs2198245	14	46966958	7.73891e-09	31	31
16	6	6:31344273:C:T	rs2523638	6	31344273	8.16056e-09	91	44
147	10	10:21892488:A:C	rs11012749	10	21892488	8.20068e-09	18	18
165	19	20:30746248:C:T	rs6061195	20	30746248	9.32352e-09	83	83
31	6	6:31555657:A:G	rs3135041	6	31555657	9.53125e-09	1	1
76	6	6:32442954:C:CT	6:32442954_CT_C	6	32442954	1.01944e-08	474	304
57	6	6:32195935:C:T	rs3132949	6	32195935	1.17257e-08	46	46
67	6	6:32376788:C:T	rs3763317	6	32376788	1.17742e-08	35	35
12	6	6:31321429:A:T	rs2596499	6	31321429	1.18861e-08	4	4
33	6	6:31572956:A:C	rs2844479	6	31572956	1.28502e-08	11	11
27	6	6:31472720:G:T	rs2855812	6	31472720	1.33113e-08	96	94
7	5	5:157813838:A:AGAG	rs113455842	5	157813838	1.43057e-08	153	152
1	1	1:72846460:C:G	rs1599337	1	72846460	1.48122e-08	109	109
93	6	6:32599071:A:G	rs9272050	6	32599071	1.58475e-08	6	5
137	6	6:32870057:A:G	rs3101942	6	32870057	1.62997e-08	19	19
22	6	6:31382717:A:T	rs2853975	6	31382717	1.64831e-08	17	17
164	19	20:30661297:A:G	rs2297304	20	30661297	1.68302e-08	45	45
151	13	12:111835009:A:G	rs4766460	12	111835009	1.86578e-08	73	73
6	4	4:3281869:A:G	rs114298671	4	3281869	1.89078e-08	24	24
4	2	1:114448389:C:T	rs11552449	1	114448389	1.94335e-08	14	14
158	15	15:67478645:C:CA	rs778984966	15	67478645	2.02792e-08	128	128
142	6	6:33516949:G:T	rs113243085	6	33516949	2.24461e-08	10	8
23	6	6:31438096:A:C	rs2523668	6	31438096	2.37826e-08	8	8
29	6	6:31524851:C:T	rs2857605	6	31524851	2.45211e-08	73	72
32	6	6:31567422:G:T	rs2857596	6	31567422	2.65668e-08	10	10
5	3	3:138055136:C:T	rs6766859	3	138055136	2.67239e-08	68	68
116	6	6:32663448:A:G	rs2858314	6	32663448	2.72182e-08	7	7
24	6	6:31439740:G:T	rs2523663	6	31439740	2.82638e-08	24	24
98	6	6:32608934:A:T	rs75503615	6	32608934	3.01453e-08	152	96
141	6	6:33326699:A:G	rs9278020	6	33326699	3.16002e-08	65	65
146	9	9:122674412:C:T	rs1333904	9	122674412	3.25964e-08	46	46
143	7	7:1961882:A:C	rs73050128	7	1961882	3.6256e-08	125	125
51	6	6:32070347:A:AAAAAAAG	6:32070347_AAAAAAAG_A	6	32070347	3.71227e-08	30	29
161	17	17:43144195:C:T	rs6503416	17	43144195	3.97805e-08	48	48
150	12	11:13345049:C:T	rs71204278	11	13345049	4.01218e-08	92	92
125	6	6:32766887:T:TAGA	rs77429924	6	32766887	4.03692e-08	8	8
140	6	6:32953982:A:G	rs3129306	6	32953982	4.46344e-08	14	14
130	6	6:32804798:A:G	rs3819721	6	32804798	4.56541e-08	1	1
163	18	17:61548918:C:T	rs4277405	17	61548918	4.70024e-08	14	14
10	6	6:31242817:A:T	rs6930376	6	31242817	4.84652e-08	7	7
145	8	7:150690176:C:T	rs3918226	7	150690176	4.96249e-08	1	1

## Sheet: Lead ind significant SNPs
No	GenomicLocus	uniqID	rsID	chr	pos	p	nIndSigSNPs	IndSigSNPs
1	1	1:72846460:C:G	rs1599337	1	72846460	1.48122e-08	1	rs1599337
2	2	1:114303808:A:C	rs6679677	1	114303808	1.58161e-14	3	rs6679677;rs1230637;rs11552449
3	3	3:138055136:C:T	rs6766859	3	138055136	2.67239e-08	1	rs6766859
4	4	4:3281869:A:G	rs114298671	4	3281869	1.89078e-08	1	rs114298671
5	5	5:157813838:A:AGAG	rs113455842	5	157813838	1.43057e-08	1	rs113455842
6	6	6:31364707:A:G	rs2251396	6	31364707	2.33217e-09	21	rs2251396;rs2517544;rs3134746;rs6930376;rs3132482;rs2596499;rs1140546;rs2853998;rs2523638;rs9266630;6:31349242_AT_A;rs9266718;rs2853975;rs2523668;rs2523663;rs14597;rs2855812;rs3093998;6:31551303_ACT_A;rs3135041;rs2857596
7	6	6:31577283:C:G	rs2857702	6	31577283	1.32495e-14	16	rs2857702;rs2844479;rs754851022;rs1077394;rs805262;rs2844458;rs2844454;6:32070347_AAAAAAAG_A;rs41268902;rs9267806;rs9368714;rs28361060;rs9268557;6:32396681_CATTTACTG_C;rs601148;rs113742050
8	6	6:31588984:C:CGTG	6:31588984_CGTG_C	6	31588984	7.34176e-15	46	6:31588984_CGTG_C;rs3134746;rs3132482;rs1140546;rs2853998;rs2596429;rs2523638;rs9266630;6:31349242_AT_A;rs9266718;rs2507978;rs2523663;rs14597;rs2523655;rs3093998;rs2857605;6:31551303_ACT_A;rs2857596;rs754851022;rs1077394;rs805262;rs1475865;rs396369;rs506770;rs9267653;rs5875338;rs6468;rs6462;rs1009382;rs204887;rs774873925;rs376236557;rs2269423;rs9268199;6:32326687_TTTA_T;rs2273017;rs2213581;rs3135…
9	6	6:32190390:G:T	rs915894	6	32190390	1.1051e-09	23	rs915894;rs2853998;rs2853975;rs2523663;rs1077394;rs805262;rs6468;rs1009382;rs774873925;rs376236557;rs2269423;rs1980496;rs9268848;6:32442954_CT_C;rs6916742;rs9270664;rs9270706;rs9273368;rs9273403;rs9273508;rs9273704;rs9275602;rs3819720
10	6	6:32206488:C:T	rs3134938	6	32206488	2.06229e-10	8	rs3134938;rs3132949;rs2273017;rs28383234;rs11751024;rs9272050;rs34386495;rs2858314
11	6	6:32408044:A:C	rs9268644	6	32408044	6.79704e-09	31	rs9268644;rs6468;rs1009382;6:32070347_AAAAAAAG_A;rs9268199;rs9368714;rs3763316;rs9268557;rs3135344;6:32396681_CATTTACTG_C;rs9268848;rs9270664;rs9270706;rs601148;rs9271346;rs33964890;rs557011;rs9271517;rs9271587;rs146682150;rs28672722;rs9273403;rs9273704;rs9274094;rs28746838;rs4993140;rs3997832;rs200419915;rs3134997;rs7765379;rs3819721
12	6	6:32582612:A:G	rs3104414	6	32582612	3.71878e-20	36	rs3104414;rs2844458;rs9368714;rs28361060;6:32326687_TTTA_T;rs3763316;rs3763317;rs2213581;rs9268557;6:32396681_CATTTACTG_C;6:32406245_CA_C;rs3129871;6:32442954_CT_C;rs6916742;rs601148;rs113742050;rs9271346;rs33964890;rs28383234;rs557011;rs9271517;rs9271587;rs9272050;rs12722051;rs9272780;rs1048372;rs34386495;rs9274094;rs28746838;rs3997832;rs56249455;rs200419915;rs3134997;rs1794269;rs7765379;rs11459…
13	6	6:32591422:A:G	rs34915133	6	32591422	1.03586e-14	15	rs34915133;rs62404579;rs34102154;rs11751024;rs557011;rs13214992;rs139299944;rs75503615;rs1048372;rs9501404;rs28672722;rs34386495;rs9273403;rs9273704;rs3134997
14	6	6:32606819:A:G	rs9272539	6	32606819	7.3536e-43	60	rs9272539;rs805262;rs1475865;rs396369;rs9267653;rs5875338;rs6468;rs6462;rs204887;rs774873925;rs376236557;rs9268199;rs9368714;rs28361060;rs2273017;rs1980496;rs2213581;rs3135344;6:32396681_CATTTACTG_C;6:32406245_CA_C;rs3129871;rs9268848;rs9270664;rs9270706;rs601148;rs113742050;rs9271130;rs9271346;rs33964890;rs28383234;rs11751024;rs146682150;rs12722051;rs1048372;rs9501404;rs9273368;rs28672722;rs3438…
15	6	6:32710407:C:T	rs115018313	6	32710407	1.71277e-11	2	rs115018313;rs56249455
16	6	6:32747542:C:G	rs2621408	6	32747542	9.9816e-13	21	rs2621408;rs774873925;rs9268199;6:32326687_TTTA_T;rs2213581;rs3129871;rs9271346;rs146682150;rs1048372;rs9501404;rs34386495;rs1056315;rs200419915;rs3134997;rs9275602;rs9276609;rs77429924;rs241427;rs3819720;rs241425;rs2239701
17	6	6:32779280:A:G	rs41316239	6	32779280	4.86743e-16	22	rs41316239;rs2844454;rs41268902;rs9267806;rs28361060;rs601148;rs113742050;rs33964890;rs1056315;rs4993140;rs7765379;rs9275602;rs17500510;rs9276609;rs1800454;rs3819721;rs11459466;rs35599935;rs35029304;rs3129306;rs9278020;rs113243085
18	6	6:32870057:A:G	rs3101942	6	32870057	1.62997e-08	14	rs3101942;rs1980496;rs3135344;6:32406245_CA_C;rs9270706;rs9271130;rs9273704;rs77429924;rs3819720;rs241425;rs2239701;rs2071465;rs2071540;rs241413
19	7	7:2082604:A:G	rs11766468	7	2082604	4.21502e-11	2	rs11766468;rs73050128
20	8	7:150690176:C:T	rs3918226	7	150690176	4.96249e-08	1	rs3918226
21	9	9:122674412:C:T	rs1333904	9	122674412	3.25964e-08	1	rs1333904
22	10	10:21957229:C:T	rs2183271	10	21957229	6.15985e-09	2	rs2183271;rs11012749
23	11	10:114754071:C:T	rs34872471	10	114754071	1.20271e-09	1	rs34872471
24	12	11:13345049:C:T	rs71204278	11	13345049	4.01218e-08	1	rs71204278
25	13	12:111973358:A:G	rs597808	12	111973358	1.75914e-14	4	rs597808;rs4766460;rs11065961;12:112850727_CAAAT_C
26	14	14:46919042:C:T	rs7158003	14	46919042	3.62928e-10	3	rs7158003;rs2198245;rs11620836
27	15	15:67528374:G:T	rs7173826	15	67528374	2.26126e-09	2	rs7173826;rs778984966
28	16	16:53809123:C:T	rs55872725	16	53809123	4.11728e-10	1	rs55872725
29	17	17:43188117:G:T	rs12948326	17	43188117	9.11906e-10	2	rs12948326;rs6503416
30	18	17:61548918:C:T	rs4277405	17	61548918	4.70024e-08	1	rs4277405
31	19	20:30746248:C:T	rs6061195	20	30746248	9.32352e-09	2	rs6061195;rs2297304
32	20	20:57723130:C:T	rs6026728	20	57723130	1.07389e-10	1	rs6026728

## Sheet: Genes
ensg	symbol	chr	start	end	strand	type	entrezID	HUGO	pLI	ncRVIS	posMapSNPs	posMapMaxCADD	eqtlMapSNPs	eqtlMapminP	eqtlMapminQ	eqtlMapts	eqtlDirection	minGwasP	IndSigSNPs	GenomicLocus
ENSG00000172260	NEGR1	1	71861623	72748417	-1	protein_coding	257194	NEGR1	0.951349	-1.71358	1	17.04	0	NA	NA	NA	NA	2.47668e-06	rs1599337	1
ENSG00000233994	GDI2P2	1	72740235	72740842	1	pseudogene	NA	GDI2P2	NA	NA	1	17.04	0	NA	NA	NA	NA	2.47668e-06	rs1599337	1
ENSG00000081026	MAGI3	1	113933371	114228545	1	protein_coding	260425	MAGI3	0.57058	-0.477318	1	14.18	0	NA	NA	NA	NA	1.37139e-05	rs1230637	2
ENSG00000116793	PHTF1	1	114239453	114302111	-1	protein_coding	10745	PHTF1	5.47465e-18	-0.796158	2	21.6	0	NA	NA	NA	NA	7.57966e-09	rs1230637	2
ENSG00000081019	RSBN1	1	114304454	114355098	-1	protein_coding	54665	RSBN1	0.80514	-1.87091	4	21.6	0	NA	NA	NA	NA	7.57966e-09	rs1230637	2
ENSG00000231128	RP5-1073O3.2	1	114355001	114371793	1	antisense	NA	NA	NA	NA	2	17.25	0	NA	NA	NA	NA	2.17891e-07	rs1230637;rs6679677	2
ENSG00000134242	PTPN22	1	114356433	114414381	-1	protein_coding	26191	PTPN22	3.07776e-16	-0.402711	3	17.25	0	NA	NA	NA	NA	2.17891e-07	rs1230637;rs6679677;rs11552449	2
ENSG00000226167	AP4B1-AS1	1	114399257	114443859	1	antisense	100287722	AP4B1-AS1	NA	NA	3	22	0	NA	NA	NA	NA	1.94335e-08	rs1230637;rs11552449	2
ENSG00000188761	BCL2L15	1	114420790	114430169	-1	protein_coding	440603	BCL2L15	0.00361469	-0.0219988	1	16.12	0	NA	NA	NA	NA	6.29753e-07	rs1230637;rs11552449	2
ENSG00000134262	AP4B1	1	114437370	114447823	-1	protein_coding	10717	AP4B1	2.69464e-08	-0.248524	2	22	2	8.09793e-05	6.64774e-27	GTEx/v8/Whole_Blood	-	1.94335e-08	rs11552449	2
ENSG00000118655	DCLRE1B	1	114447763	114456708	1	protein_coding	64858	DCLRE1B	0.107858	-0.43843	2	22	0	NA	NA	NA	NA	1.94335e-08	rs11552449	2
ENSG00000181322	NME9	3	137980279	138048728	-1	protein_coding	347736	NME9	2.62521e-05	-0.735644	2	15.58	0	NA	NA	NA	NA	2.67239e-08	rs6766859	3
ENSG00000158186	MRAS	3	138066539	138124375	1	protein_coding	22808	MRAS	0.859947	-0.413634	3	15.58	0	NA	NA	NA	NA	6.90796e-08	rs6766859	3
ENSG00000254350	RP11-542A14.1	5	157851593	157879766	1	lincRNA	NA	NA	NA	NA	2	15.59	0	NA	NA	NA	NA	4.81161e-06	rs113455842	5
ENSG00000243753	HLA-L	6	30227361	30260791	1	pseudogene	3139	HLA-L	NA	NA	0	0	2	1.98492e-31	3.34986e-32	GTEx/v8/Whole_Blood	-	6.22988e-08	rs2517544;rs2853975;rs3134746	6
ENSG00000137312	FLOT1	6	30695486	30710510	-1	protein_coding	10211	FLOT1	0.0152734	NA	0	0	8	1.25857e-06	2.7215e-11	GTEx/v8/Whole_Blood	+	4.67671e-09	rs2517544;rs2853975;rs9266718;6:31349242_AT_A;rs2855812	6
ENSG00000272273	XXbac-BPG252P9.10	6	30710706	30711369	1	antisense	NA	NA	NA	NA	0	0	3	0.000114409	0.00100557	GTEx/v8/Whole_Blood	+	1.58661e-08	rs2596429;rs9266630;rs2855812	6
ENSG00000137331	IER3	6	30710976	30712331	-1	protein_coding	8870	IER3	0.671462	0.0243271	0	0	1	3.07621e-07	2.14668e-16	GTEx/v8/Whole_Blood	+	6.22988e-08	rs2517544;rs2853975	6
ENSG00000214894	LINC00243	6	30766431	30798436	-1	processed_transcript	401247	LINC00243	NA	NA	0	0	3	7.79311e-14	1.95681e-17	GTEx/v8/Whole_Blood	+	2.56714e-08	rs2517544;rs2853975;rs2855812	6
ENSG00000204580	DDR1	6	30844198	30867933	1	protein_coding	100616237	DDR1	0.0264779	0.516702	0	0	14	2.79961e-05	1.61006e-14	GTEx/v8/Whole_Blood	+	4.67671e-09	rs2596429;rs3134746;rs9266718;6:31349242_AT_A	6
ENSG00000137411	VARS2	6	30876019	30894236	1	protein_coding	57176	VARS2	4.2195e-14	NA	0	0	13	8.74395e-09	5.49467e-96	GTEx/v8/Whole_Blood	+	1.06243e-11	rs9266718;6:31349242_AT_A;rs754851022;rs2844454;rs2857702;rs2844479;rs2844458	6
ENSG00000228789	HCG22	6	31021227	31027667	1	lincRNA	285834	HCG22	NA	NA	0	0	7	5.55509e-06	1.05687e-22	GTEx/v8/Cells_EBV-transformed_lymphocytes	-	4.67671e-09	rs2596429;rs9266630;rs9266718;6:31349242_AT_A	6
ENSG00000204540	PSORS1C1	6	31082527	31107869	1	protein_coding	170679	PSORS1C1	0.000855356	2.37272	1	13.32	0	NA	NA	NA	NA	6.22988e-08	rs2517544;rs2853975	6
ENSG00000204538	PSORS1C2	6	31105313	31107127	-1	protein_coding	170680	PSORS1C2	0.104503	2.43887	1	13.32	0	NA	NA	NA	NA	6.22988e-08	rs2517544;rs2853975	6
ENSG00000238211	POLR2LP	6	31108504	31108690	1	pseudogene	NA	POLR2LP	NA	NA	1	13.32	0	NA	NA	NA	NA	6.22988e-08	rs2517544;rs2853975	6
ENSG00000204536	CCHCR1	6	31110216	31126015	-1	protein_coding	54535	CCHCR1	6.50104e-08	NA	1	13.32	9	8.8508e-11	3.61079e-33	GTEx/v8/Whole_Blood	+	1.44112e-13	rs2517544;rs2853975;rs2596429;rs3134746;rs2857605;6:31551303_ACT_A;rs6468	6
ENSG00000204531	POU5F1	6	31132119	31148508	-1	protein_coding	5460	POU5F1	0.889691	0.511715	0	0	2	3.44546e-06	1.63773e-18	GTEx/v8/Whole_Blood	-	2.56714e-08	rs3134746;rs2853975	6
ENSG00000204528	PSORS1C3	6	31141512	31145676	-1	sense_intronic	100130889	PSORS1C3	NA	NA	0	0	19	2.26349e-08	4.83358e-45	GTEx/v8/Whole_Blood	+	3.34257e-10	rs3134746;rs2596429;rs9266630;rs9266718;6:31349242_AT_A;rs2853975;rs2844458	6
ENSG00000272501	XXbac-BPG299F13.17	6	31162977	31165814	-1	antisense	NA	NA	NA	NA	0	0	26	8.70667e-11	2.42418e-27	GTEx/v8/Whole_Blood	-	1.06243e-11	rs3134746;rs2596429;rs9266630;rs9266718;6:31349242_AT_A;rs3093998;rs2857605;6:31588984_CGTG_C;rs2857702;rs754851022;rs2844479;rs2844458;rs5875338;rs506770;rs6468;rs9267806;6:32070347_AAAAAAAG_A	6
ENSG00000206344	HCG27	6	31165537	31171745	1	protein_coding	253018	HCG27	NA	NA	0	0	37	1.24369e-19	1.24351e-22	GTEx/v8/Cells_EBV-transformed_lymphocytes:GTEx/v8/Whole_Blood	+	1.44112e-13	rs2596429;rs3134746;rs9266630;rs3093998;rs2857605;6:31588984_CGTG_C;rs1475865;rs6468;rs5875338;rs506770;rs2517544;rs2853975;rs9266718;6:31349242_AT_A	6
ENSG00000204525	HLA-C	6	31236526	31239907	-1	protein_coding	3107	HLA-C	9.94564e-10	8.44189	11	18.82	23	1.9497e-08	1.45248e-54	GTEx/v8/Cells_EBV-transformed_lymphocytes:GTEx/v8/Whole_Blood	-	8.2699e-11	rs2596429;rs3134746;rs9266718;6:31349242_AT_A;rs2844454;rs2844458;rs9267806;6:32070347_AAAAAAAG_A;rs9368714	6
ENSG00000214892	USP8P1	6	31243349	31246531	1	pseudogene	NA	USP8P1	NA	NA	11	18.82	0	NA	NA	NA	NA	6.92548e-08	rs2596429;rs3134746	6
ENSG00000227939	RPL3P2	6	31248094	31249296	1	pseudogene	NA	RPL3P2	NA	NA	11	18.82	0	NA	NA	NA	NA	6.92548e-08	rs2596429;rs3134746	6
ENSG00000231402	WASF5P	6	31255287	31256741	-1	pseudogene	NA	WASF5P	NA	NA	5	14.39	0	NA	NA	NA	NA	6.92548e-08	rs2596429;rs3134746	6
ENSG00000234745	HLA-B	6	31321649	31324965	-1	protein_coding	3106	HLA-B	0.00266463	10.6253	5	20.6	10	7.04999e-09	9.04477e-23	GTEx/v8/Whole_Blood	+	1.58661e-08	rs2596499;rs1140546;rs2596429;rs9266630;rs3134746	6
ENSG00000271581	XXbac-BPG248L24.12	6	31324424	31325414	1	pseudogene	NA	NA	NA	NA	5	20.6	42	7.04711e-16	9.99155e-33	GTEx/v8/Whole_Blood	+	1.44112e-13	rs2596499;rs1140546;rs2596429;rs9266630;rs3134746;rs3093998;rs2857605;rs754851022;6:31588984_CGTG_C;rs2844454;rs2857702;rs2844479;rs41268902;rs6468;rs2844458;rs5875338;rs506770;rs9267806;6:32070347_AAAAAAAG_A;rs2269423	6
ENSG00000228432	DHFRP2	6	31334129	31334675	-1	pseudogene	NA	DHFRP2	NA	NA	3	13.27	0	NA	NA	NA	NA	1.58661e-08	rs2596429;rs9266630	6
ENSG00000201658	RNU6-283P	6	31337911	31338017	1	snRNA	NA	RNU6-283P	NA	NA	2	13.27	0	NA	NA	NA	NA	1.58661e-08	rs2596429;rs9266630	6
ENSG00000265294	AL671883.1	6	31342095	31342180	-1	miRNA	NA	NA	NA	NA	7	15.83	0	NA	NA	NA	NA	4.67671e-09	rs2596429;rs9266630;rs9266718;6:31349242_AT_A	6
ENSG00000230994	FGFR3P1	6	31345196	31345796	1	pseudogene	NA	FGFR3P1	NA	NA	6	15.83	0	NA	NA	NA	NA	4.67671e-09	rs2596429;rs9266630;rs9266718;6:31349242_AT_A	6
ENSG00000223702	ZDHHC20P2	6	31348188	31348616	1	pseudogene	NA	ZDHHC20P2	NA	NA	6	15.83	0	NA	NA	NA	NA	4.67671e-09	rs2596429;rs9266630;rs9266718;6:31349242_AT_A	6
ENSG00000225851	HLA-S	6	31349851	31350065	-1	pseudogene	NA	HLA-S	NA	NA	6	15.83	37	1.55697e-21	8.33719e-72	GTEx/v8/Cells_EBV-transformed_lymphocytes:GTEx/v8/Whole_Blood	+	1.44112e-13	rs2596429;rs9266630;rs9266718;6:31349242_AT_A;rs3134746;rs2855812;rs2857605;rs754851022;6:31588984_CGTG_C;rs6468;6:32070347_AAAAAAAG_A;rs2269423;rs9368714	6
ENSG00000272221	XXbac-BPG181B23.7	6	31362066	31363272	-1	lincRNA	101929072	NA	NA	NA	0	0	33	2.20245e-17	3.2795e-117	GTEx/v8/Cells_EBV-transformed_lymphocytes:GTEx/v8/Whole_Blood	-	1.44112e-13	rs3134746;rs2596429;rs9266630;rs9266718;6:31349242_AT_A;rs3093998;rs2857605;6:31551303_ACT_A;rs754851022;6:31588984_CGTG_C;rs1475865;rs6468	6
ENSG00000206337	HCP5	6	31368479	31445283	1	sense_overlapping	10866	HCP5	NA	NA	1	14.18	0	NA	NA	NA	NA	2.56714e-08	rs2853975	6
ENSG00000204520	MICA	6	31371356	31383092	1	protein_coding	100507436	MICA	0.00037802	2.27712	0	0	2	0.000201715	5.48255e-32	GTEx/v8/Whole_Blood	+	4.48198e-10	rs3093998;rs9267806	6
ENSG00000230174	LINC01149	6	31409444	31414750	1	lincRNA	101929111	LINC01149	NA	NA	1	14.18	0	NA	NA	NA	NA	2.56714e-08	rs2853975	6
ENSG00000204516	MICB	6	31462658	31478901	1	protein_coding	4277	MICB	0.000284377	0.724392	1	12.96	18	2.50819e-19	1.32215e-32	GTEx/v8/Cells_EBV-transformed_lymphocytes:GTEx/v8/Whole_Blood	+	1.06243e-11	rs2855812;rs3093998;rs2596429;rs3134746;rs2857605;rs2857702;rs754851022;rs2844479;rs2844458;rs5875338;rs506770	6
ENSG00000201680	Y_RNA	6	31464466	31464567	-1	misc_RNA	NA	NA	NA	NA	1	12.96	0	NA	NA	NA	NA	0.000962033	rs2855812	6
ENSG00000256851	XXbac-BPG16N22.5	6	31483756	31483988	1	pseudogene	NA	NA	NA	NA	1	13	0	NA	NA	NA	NA	2.00461e-07	rs3093998	6
ENSG00000219797	PPIAP9	6	31487257	31488068	-1	pseudogene	NA	PPIAP9	NA	NA	4	15.27	0	NA	NA	NA	NA	2.00461e-07	rs3093998;rs2857605	6
ENSG00000225499	RPL15P4	6	31495891	31496470	1	pseudogene	NA	RPL15P4	NA	NA	5	17.04	0	NA	NA	NA	NA	2.00461e-07	rs3093998;rs2857605	6
ENSG00000204511	MCCD1	6	31496494	31498009	1	protein_coding	401250	MCCD1	0.00896309	1.44191	6	20.5	0	NA	NA	NA	NA	2.00461e-07	rs3093998;rs2857605	6
ENSG00000198563	DDX39B	6	31497996	31510225	-1	protein_coding	692199	DDX39B	0.997728	0.551698	7	20.5	9	9.19067e-14	2.85102e-37	GTEx/v8/Whole_Blood	-	2.45115e-10	rs3093998;rs2857605;rs2517544;rs2853975;6:31551303_ACT_A;rs2844454;rs41268902	6
ENSG00000254870	ATP6V1G2-DDX39B	6	31497996	31514385	-1	protein_coding	NA	ATP6V1G2-DDX39B	NA	NA	7	20.5	0	NA	NA	NA	NA	2.00461e-07	rs3093998;rs2857605	6
ENSG00000201785	SNORD117	6	31504151	31504226	-1	snoRNA	692233	SNORD117	NA	NA	6	20.5	0	NA	NA	NA	NA	4.3468e-07	rs2857605	6
ENSG00000265236	SNORD84	6	31508878	31508955	-1	snoRNA	692199	SNORD84	NA	NA	3	20.5	0	NA	NA	NA	NA	4.3468e-07	rs2857605	6
ENSG00000234006	DDX39B-AS1	6	31510081	31510915	1	antisense	NA	DDX39B-AS1	NA	NA	3	20.5	0	NA	NA	NA	NA	4.3468e-07	rs2857605	6
ENSG00000213760	ATP6V1G2	6	31512239	31516204	-1	protein_coding	534	ATP6V1G2	0.22479	0.5586	3	20.5	17	1.30689e-10	1.16833e-08	GTEx/v8/Whole_Blood	+	1.06243e-11	rs2857605;rs3093998;rs754851022;6:31588984_CGTG_C;rs2857702;rs2844479;rs6468;6:32070347_AAAAAAAG_A	6
ENSG00000204498	NFKBIL1	6	31514647	31526606	1	protein_coding	4795	NFKBIL1	0.816647	0.117968	3	20.5	1	0.000241281	0.0295253	GTEx/v8/Whole_Blood	+	2.99158e-08	rs2857605;6:31551303_ACT_A	6
ENSG00000226979	LTA	6	31539831	31542101	1	protein_coding	4049	LTA	0.743247	0.0526	0	0	1	7.09652e-05	0.00497848	GTEx/v8/Whole_Blood	NA	NA	rs2844454	6
ENSG00000204482	LST1	6	31553901	31556686	1	protein_coding	7940	LST1	0.00253791	0.289221	0	0	2	0.000218152	1.12939e-05	GTEx/v8/Whole_Blood	-	3.91192e-09	rs2269423	6
ENSG00000230622	UQCRHP1	6	31578860	31579133	-1	pseudogene	NA	UQCRHP1	NA	NA	2	16.89	0	NA	NA	NA	NA	1.82385e-09	rs754851022	6
ENSG00000204472	AIF1	6	31582961	31584798	1	protein_coding	199	AIF1	0.0127986	-0.264551	5	18.93	6	2.33305e-07	1.22893e-10	GTEx/v8/Cells_EBV-transformed_lymphocytes:GTEx/v8/Whole_Blood	+	1.06243e-11	rs754851022;6:31588984_CGTG_C;rs2857702;rs2844479	6
ENSG00000204469	PRRC2A	6	31588497	31605548	1	protein_coding	7916	PRRC2A	1	NA	8	21	17	3.27679e-24	1.37489e-17	GTEx/v8/Whole_Blood	+	1.27791e-12	rs754851022;6:31588984_CGTG_C;rs1475865;rs2844454;rs2857702;rs2844479;rs41268902;rs2844458;rs6468;rs9267806;6:32070347_AAAAAAAG_A	6
ENSG00000200816	SNORA38	6	31590856	31590987	1	snoRNA	677820	SNORA38	NA	NA	5	18.93	0	NA	NA	NA	NA	2.95733e-12	rs754851022;6:31588984_CGTG_C;rs1475865	6
ENSG00000204463	BAG6	6	31606805	31620482	-1	protein_coding	7917	BAG6	0.999988	-0.32119	3	21	10	1.577e-05	0.000307848	GTEx/v8/Whole_Blood	+	1.27791e-12	rs1475865;rs2844454;rs2857702;rs754851022;rs2844479;rs2844458	6
ENSG00000204444	APOM	6	31620193	31625987	1	protein_coding	55937	APOM	0.00854308	-0.533737	1	16.76	0	NA	NA	NA	NA	1.33137e-11	rs2857702;rs754851022;rs2844479	6
ENSG00000204439	C6orf47	6	31626075	31628549	-1	protein_coding	57827	C6orf47	0.169848	-0.557276	2	16.76	0	NA	NA	NA	NA	1.06243e-11	rs2857702;rs754851022;rs2844479	6
ENSG00000227198	C6orf47-AS1	6	31626106	31628498	1	antisense	NA	C6orf47-AS1	NA	NA	2	16.76	0	NA	NA	NA	NA	1.06243e-11	rs2857702;rs754851022;rs2844479	6
ENSG00000204438	GPANK1	6	31629006	31634060	-1	protein_coding	7918	GPANK1	0.000931901	0.994021	2	16.76	5	6.23738e-05	1.6032e-06	GTEx/v8/Whole_Blood	-	1.06243e-11	rs2857702;rs754851022;rs2844479;rs12722051	6
ENSG00000201207	Y_RNA	6	31631065	31631178	1	misc_RNA	NA	NA	NA	NA	1	14.03	0	NA	NA	NA	NA	1.06243e-11	rs2857702;rs754851022;rs2844479	6
ENSG00000204435	CSNK2B	6	31633013	31638120	1	protein_coding	1460	CSNK2B	0.943857	0.192574	1	14.03	7	3.23981e-06	0.00805958	GTEx/v8/Whole_Blood	-	1.06243e-11	rs2857702;rs754851022;rs2844479;rs2844458	6
ENSG00000263020	CSNK2B-LY6G5B-1181	6	31633879	31641323	1	protein_coding	NA	NA	0.196071	NA	1	14.03	0	NA	NA	NA	NA	1.06243e-11	rs2857702;rs754851022;rs2844479	6
ENSG00000240053	LY6G5B	6	31637944	31641553	1	protein_coding	58496	LY6G5B	0.000871194	0.370528	1	14.03	23	1.06452e-14	7.8528e-26	GTEx/v8/Whole_Blood	-	1.85396e-36	rs2857702;rs754851022;rs2844479;6:31588984_CGTG_C;rs1475865;rs6468;rs5875338;rs506770;rs9368714;rs601148;rs28361060;rs3763316;6:32396681_CATTTACTG_C;rs146682150;rs9268199;rs9271346;6:32442954_CT_C;rs33964890	6
ENSG00000204428	LY6G5C	6	31644461	31651817	-1	protein_coding	80741	LY6G5C	0.61467	0.183113	2	16.89	12	1.47255e-22	7.5722e-95	GTEx/v8/Whole_Blood	+	1.27791e-12	rs2857702;rs754851022;rs2844479;rs1475865;rs2844458;rs9267806;rs4993140	6
ENSG00000204427	ABHD16A	6	31654726	31671221	-1	protein_coding	7920	ABHD16A	0.988883	-0.376322	2	16.89	0	NA	NA	NA	NA	1.27791e-12	rs1475865;rs41268902	6
ENSG00000204422	XXbac-BPG32J3.20	6	31654739	31681849	-1	protein_coding	NA	NA	NA	NA	2	16.89	0	NA	NA	NA	NA	1.27791e-12	rs1475865;rs41268902	6
ENSG00000266776	MIR4646	6	31668806	31668868	-1	miRNA	100616230	MIR4646	NA	NA	1	15.86	0	NA	NA	NA	NA	4.18312e-09	rs41268902	6
ENSG00000204424	LY6G6F	6	31674640	31685581	1	protein_coding	259215	LY6G6F	2.55909e-06	-0.134424	1	15.86	0	NA	NA	NA	NA	4.18312e-09	rs41268902	6
ENSG00000250641	MEGT1	6	31674681	31685695	1	protein_coding	259215	NA	2.30552e-05	NA	1	15.86	0	NA	NA	NA	NA	4.18312e-09	rs41268902	6
ENSG00000204420	C6orf25	6	31686371	31694491	1	protein_coding	80739	C6orf25	0.00403769	-0.298211	1	13.12	0	NA	NA	NA	NA	NA	6:31588984_CGTG_C;rs6468	6
ENSG00000204421	LY6G6C	6	31686425	31689622	-1	protein_coding	80740	LY6G6C	0.0016527	-0.0629606	1	13.12	0	NA	NA	NA	NA	NA	6:31588984_CGTG_C;rs6468	6
ENSG00000213722	DDAH2	6	31694815	31698394	-1	protein_coding	23564	DDAH2	0.842139	-0.370986	1	13.12	12	3.84027e-09	4.01597e-05	GTEx/v8/Whole_Blood	-	1.44112e-13	6:31588984_CGTG_C;rs6468;rs2596429;rs9266630;rs1475865;rs5875338;rs506770	6
ENSG00000213719	CLIC1	6	31698358	31707540	-1	protein_coding	1192	CLIC1	0.0124562	0.517818	1	13.12	0	NA	NA	NA	NA	NA	6:31588984_CGTG_C;rs6468	6
ENSG00000204410	MSH5	6	31707725	31732622	1	protein_coding	4439	MSH5	6.1388e-08	-0.0743933	1	13.12	0	NA	NA	NA	NA	NA	6:31588984_CGTG_C;rs6468	6
ENSG00000255152	MSH5-SAPCD1	6	31707797	31732628	1	protein_coding	401251	MSH5-SAPCD1	NA	NA	1	13.12	0	NA	NA	NA	NA	NA	6:31588984_CGTG_C;rs6468	6
ENSG00000204396	VWA7	6	31733367	31745108	-1	protein_coding	80737	VWA7	4.28881e-07	-0.117039	0	0	1	0.000213886	0.000729775	GTEx/v8/Whole_Blood	-	2.99158e-08	6:31551303_ACT_A	6
ENSG00000204392	LSM2	6	31765173	31774761	-1	protein_coding	57819	LSM2	0.00596282	-0.429998	3	27.1	0	NA	NA	NA	NA	1.53638e-11	rs2844458;rs5875338;rs506770;6:31588984_CGTG_C;rs6468	6
ENSG00000204390	HSPA1L	6	31777396	31783437	-1	protein_coding	3305	HSPA1L	2.19041e-06	-0.11285	3	27.1	0	NA	NA	NA	NA	1.53638e-11	rs2844458;rs5875338;rs506770;6:31588984_CGTG_C;rs6468	6
ENSG00000204389	HSPA1A	6	31783291	31785723	1	protein_coding	3304	HSPA1A	NA	-0.0681399	3	27.1	0	NA	NA	NA	NA	1.53638e-11	rs2844458;rs5875338;rs506770;6:31588984_CGTG_C;rs6468	6
ENSG00000204388	HSPA1B	6	31795512	31798031	1	protein_coding	3304	HSPA1B	NA	0.733333	0	0	1	9.45336e-05	0.0262308	GTEx/v8/Whole_Blood	-	1.97306e-09	rs6468	6
ENSG00000204387	C6orf48	6	31802385	31807541	1	protein_coding	50854	C6orf48	5.82447e-05	-0.0706833	0	0	1	1.23232e-05	0.003212	GTEx/v8/Cells_EBV-transformed_lymphocytes	-	2.56714e-08	rs2853975	6
ENSG00000204371	EHMT2	6	31847536	31865464	-1	protein_coding	10919	EHMT2	0.0644715	-0.142114	1	15.68	0	NA	NA	NA	NA	NA	rs2844454	6
ENSG00000166278	C2	6	31865562	31913449	1	protein_coding	717	C2	1.37889e-06	-0.608182	2	16.35	1	0.000173413	0.000512862	GTEx/v8/Whole_Blood	+	1.46383e-08	rs2844454;rs6468;rs2855812	6
ENSG00000204366	ZBTB12	6	31867384	31869769	-1	protein_coding	221527	ZBTB12	0.807401	NA	1	15.68	46	5.11022e-09	8.85936e-52	GTEx/v8/Whole_Blood	+	3.22701e-12	rs2844454;rs2596429;rs3134746;rs9266630;rs9266718;6:31349242_AT_A;rs754851022;rs5875338;rs506770;rs12722051;rs28383234;rs9273403;rs28746838;rs56249455	6
ENSG00000243649	CFB	6	31895475	31919861	1	protein_coding	629	CFB	0.000978859	-0.355687	1	16.35	0	NA	NA	NA	NA	1.46383e-08	rs6468	6
ENSG00000244255	CFB	6	31895475	31919825	1	protein_coding	NA	NA	NA	-0.355687	1	16.35	0	NA	NA	NA	NA	1.46383e-08	rs6468	6
ENSG00000204356	NELFE	6	31919864	31926887	-1	protein_coding	100302242	NELFE	0.756273	-0.0686102	1	16.35	6	7.63287e-06	2.18466e-05	GTEx/v8/Whole_Blood	+	1.06243e-11	rs6468;rs754851022;rs2857702;rs2844479	6
ENSG00000221267	MIR1236	6	31924616	31924717	-1	miRNA	100302242	MIR1236	NA	NA	1	16.35	0	NA	NA	NA	NA	1.46383e-08	rs6468	6
ENSG00000204351	SKIV2L	6	31926857	31937532	1	protein_coding	6499	SKIV2L	1.11012e-15	-0.360101	0	0	3	9.75454e-07	8.0286e-48	GTEx/v8/Whole_Blood	-	1.27791e-12	rs1475865	6
ENSG00000204344	STK19	6	31938868	31950598	1	protein_coding	8859	STK19	0.00461708	-0.316128	0	0	5	0.000197813	1.13133e-10	GTEx/v8/Whole_Blood	+	3.67782e-05	rs12722051	6
ENSG00000244731	C4A	6	31949801	31970458	1	protein_coding	721	C4A	NA	-0.318572	0	0	65	5.0553e-13	4.59985e-30	GTEx/v8/Cells_EBV-transformed_lymphocytes:GTEx/v8/Whole_Blood	-	1.24825e-41	rs2517544;rs2853975;rs9266718;6:31349242_AT_A;rs2855812;rs2857605;6:31551303_ACT_A;6:31588984_CGTG_C;rs1475865;rs6468;rs5875338;rs506770;rs2269423;rs915894;rs9272539;rs146682150;rs9268199;rs9271346;6:32442954_CT_C;rs9273704;rs9270664;rs9273403;rs3134997;rs9268848;rs2071465	6
ENSG00000204338	CYP21A1P	6	31973413	31976228	1	pseudogene	1590	CYP21A1P	NA	NA	0	0	56	6.22294e-23	7.75335e-18	GTEx/v8/Whole_Blood	+	1.85396e-36	rs2517544;rs2853975;rs754851022;rs2844454;rs2857702;rs2844479;rs41268902;rs2844458;rs9267806;6:32070347_AAAAAAAG_A;rs9368714;rs601148;rs28361060;rs3763316;6:32396681_CATTTACTG_C;rs9271517;rs33964890;rs28746838;rs9274094;rs4993140;rs200419915	6
ENSG00000250535	STK19P	6	31981047	31981564	1	pseudogene	NA	STK19P	NA	NA	0	0	25	1.11017e-10	4.79985e-26	GTEx/v8/Whole_Blood	+	5.88573e-21	rs2855812;rs6468;rs601148;rs28361060;rs3763316;6:32396681_CATTTACTG_C;rs12722051;rs28383234;rs9271517	6
ENSG00000224389	C4B	6	31982539	32003195	1	protein_coding	100293534	C4B	NA	-0.318572	5	21.9	19	1.33926e-08	8.62221e-29	GTEx/v8/Cells_EBV-transformed_lymphocytes:GTEx/v8/Whole_Blood	+	1.24825e-41	rs2844458;rs9267806;6:32070347_AAAAAAAG_A;rs6468;rs2517544;rs2853975;rs2855812;6:31588984_CGTG_C;rs1475865;rs5875338;rs506770;rs915894;rs9272539;rs9273403	6
ENSG00000229776	C4B-AS1	6	32000490	32004035	-1	antisense	102060414	C4B-AS1	NA	NA	5	21.9	0	NA	NA	NA	NA	1.44112e-13	rs2844458;rs9267806;6:32070347_AAAAAAAG_A;rs6468	6
ENSG00000231852	CYP21A2	6	32006042	32009447	1	protein_coding	1589	CYP21A2	0.672307	0.394527	5	21.9	24	2.44551e-07	2.24695e-15	GTEx/v8/Whole_Blood	+	1.44112e-13	rs2844458;rs9267806;6:32070347_AAAAAAAG_A;rs6468;rs2517544;rs2853975;rs2855812;6:31588984_CGTG_C;rs1475865;rs5875338;rs506770;rs2269423;rs915894;rs146682150;rs9268199;rs9271346;6:32442954_CT_C;rs9273403	6
ENSG00000168477	TNXB	6	32008931	32083111	-1	protein_coding	7148	TNXB	0.774154	-0.827101	8	22.2	0	NA	NA	NA	NA	1.44112e-13	rs2844458;rs9267806;6:32070347_AAAAAAAG_A;rs6468;rs2844454	6
ENSG00000252512	RNA5SP206	6	32046285	32046405	-1	rRNA	NA	RNA5SP206	NA	NA	2	15.21	0	NA	NA	NA	NA	0.000680769	6:32070347_AAAAAAAG_A;rs2844454	6
ENSG00000213676	ATF6B	6	32065953	32096030	-1	protein_coding	1388	ATF6B	1.67701e-06	0.204046	1	22.2	2	3.75196e-05	0.0239971	GTEx/v8/Whole_Blood	+	4.48198e-10	rs9267806;rs2269423	6
ENSG00000204315	FKBPL	6	32096484	32098068	-1	protein_coding	63943	FKBPL	5.35499e-05	0.348686	0	0	11	1.75628e-07	1.16093e-07	GTEx/v8/Whole_Blood	-	3.55157e-05	rs12722051;rs28383234	6
ENSG00000204314	PRRT1	6	32116136	32122150	-1	protein_coding	100507547	PRRT1	0.407946	-0.838939	2	18.47	0	NA	NA	NA	NA	1.97306e-09	rs6468	6
ENSG00000221988	PPT2	6	32121218	32134011	1	protein_coding	80864	PPT2	0.772683	-0.617997	4	18.47	1	0.000136753	0.01063	GTEx/v8/Whole_Blood	-	1.97306e-09	rs6468;rs2269423;rs9267806	6
ENSG00000258388	PPT2-EGFL8	6	32121622	32139755	1	protein_coding	NA	PPT2-EGFL8	NA	NA	5	18.47	0	NA	NA	NA	NA	1.97306e-09	rs6468;rs2269423;rs9267806	6
ENSG00000241404	EGFL8	6	32132360	32136058	1	protein_coding	80864	EGFL8	3.51577e-06	0.257304	4	18.04	0	NA	NA	NA	NA	1.97306e-09	rs6468;rs2269423;rs9267806	6
ENSG00000204310	AGPAT1	6	32135989	32145873	-1	protein_coding	10554	AGPAT1	0.984454	-0.0942702	5	24.5	0	NA	NA	NA	NA	2.45115e-10	rs2269423;rs9267806;rs2844454;rs6468	6
ENSG00000204308	RNF5	6	32146131	32151930	1	protein_coding	6048	RNF5	0.00299042	0.00681417	6	24.5	2	1.01735e-05	0.00270848	GTEx/v8/Whole_Blood	-	2.45115e-10	rs2269423;rs9267806;rs2844454;rs6468	6
ENSG00000204305	AGER	6	32148745	32152101	-1	protein_coding	177	AGER	1.46448e-10	-0.301869	4	24.5	3	1.35482e-07	5.43323e-11	GTEx/v8/Cells_EBV-transformed_lymphocytes:GTEx/v8/Whole_Blood	+	2.45115e-10	rs2269423;rs2844454;rs6468;rs915894	6
ENSG00000204304	PBX2	6	32152512	32157963	-1	protein_coding	5089	PBX2	0.889707	-0.473698	4	24.5	5	2.48057e-07	2.03675e-09	GTEx/v8/Whole_Blood	+	8.2699e-11	rs2269423;rs2844454;rs6468;rs2844458;rs9267806;6:32070347_AAAAAAAG_A;rs915894;rs12722051;rs28383234	6
ENSG00000273333	XXbac-BPG300A18.13	6	32152516	32153659	-1	3prime_overlapping_ncrna	NA	NA	NA	NA	4	24.5	0	NA	NA	NA	NA	2.45115e-10	rs2269423;rs2844454;rs6468	6
ENSG00000213654	GPSM3	6	32158543	32163300	-1	protein_coding	63940	GPSM3	0.609592	-0.739905	3	24.5	0	NA	NA	NA	NA	2.45115e-10	rs2844454;rs6468	6
ENSG00000204301	NOTCH4	6	32162620	32191844	-1	protein_coding	4855	NOTCH4	1.19532e-10	0.0113186	3	16.52	30	2.77233e-25	6.61378e-91	GTEx/v8/Cells_EBV-transformed_lymphocytes:GTEx/v8/Whole_Blood	+	1.68074e-26	rs2844454;rs915894;rs3132949;6:32396681_CATTTACTG_C;rs9273403;rs4993140;rs9274094;rs3134746;rs2596429;rs9266630;rs3093998;rs2857702;rs754851022;rs2844479;rs139299944	6
ENSG00000225914	XXbac-BPG154L12.4	6	32223488	32233615	1	antisense	NA	NA	NA	NA	4	15.13	0	NA	NA	NA	NA	3.50356e-07	rs9368714;rs3134938	6
ENSG00000204296	C6orf10	6	32256303	32339684	-1	protein_coding	10665	C6orf10	1.22807e-13	1.35799	5	15.56	0	NA	NA	NA	NA	5.88573e-21	rs9368714;rs601148;rs28361060;rs3763316	6
ENSG00000228962	HCG23	6	32358287	32361463	1	antisense	414764	HCG23	NA	NA	1	15.56	0	NA	NA	NA	NA	5.88573e-21	rs601148;rs28361060;rs3763316	6
ENSG00000204290	BTNL2	6	32361740	32374905	-1	protein_coding	56244	BTNL2	2.02726e-07	NA	3	14.8	0	NA	NA	NA	NA	1.14881e-09	rs3763316	6
ENSG00000204287	HLA-DRA	6	32407619	32412823	1	protein_coding	3122	HLA-DRA	0.700165	2.60729	1	13.19	0	NA	NA	NA	NA	8.10961e-19	6:32396681_CATTTACTG_C	6
ENSG00000196301	HLA-DRB9	6	32427598	32441277	-1	pseudogene	NA	HLA-DRB9	NA	NA	0	0	97	3.62242e-39	4.95945e-40	GTEx/v8/Cells_EBV-transformed_lymphocytes:GTEx/v8/Whole_Blood	+	1.24825e-41	6:31588984_CGTG_C;rs6468;rs5875338;rs506770;6:32396681_CATTTACTG_C;rs9273704;rs9270664;rs9270706;rs3135344;rs146682150;rs9268199;rs9271346;6:32442954_CT_C;rs9273403;rs3093998;rs2857605;rs2269423;rs3132949;rs9368714;rs601148;rs28361060;rs3763316;rs12722051;rs28383234;rs9272539;rs9271517;rs33964890;rs13214992;rs3134997;rs9268848;rs34915133	6
ENSG00000198502	HLA-DRB5	6	32485120	32498064	-1	protein_coding	3127	HLA-DRB5	0.00322727	NA	1	14.67	95	2.8386e-81	9.75434e-110	GTEx/v8/Cells_EBV-transformed_lymphocytes:GTEx/v8/Whole_Blood	-	1.24825e-41	rs146682150;rs9268199;rs9271346;6:32442954_CT_C;6:31588984_CGTG_C;rs1475865;rs6468;rs5875338;rs506770;rs9273704;rs9270664;rs9270706;rs3135344;rs2857605;6:31551303_ACT_A;rs2269423;rs915894;rs13214992;rs75503615;rs9272539;rs34915133;rs139299944;rs9273403;rs28672722;rs3134997;rs9268848;rs2621408;rs2071465;rs2071540;rs241413;rs3101942	6
ENSG00000251916	RNU1-61P	6	32517717	32517867	-1	snRNA	NA	RNU1-61P	NA	NA	4	22.6	0	NA	NA	NA	NA	2.62241e-14	rs9270664;rs9270706;rs3135344;rs146682150;rs9268199;rs9271346;6:32442954_CT_C;rs9273704	6
ENSG00000229391	HLA-DRB6	6	32520490	32527799	-1	pseudogene	3128	HLA-DRB6	NA	NA	4	22.6	124	4.33947e-86	1.79046e-73	GTEx/v8/Cells_EBV-transformed_lymphocytes:GTEx/v8/Whole_Blood	+	1.24825e-41	rs9270664;rs9270706;rs3135344;rs146682150;rs9268199;rs9271346;6:32442954_CT_C;rs9273704;6:31588984_CGTG_C;rs6468;rs5875338;rs506770;rs2269423;6:32396681_CATTTACTG_C;rs9272539;rs9271517;rs3763316;rs9273403;rs3134997;rs9268848;rs1475865;rs2844454;rs2844458;rs9267806;6:32070347_AAAAAAAG_A;rs915894;rs3132949;rs9368714;rs3134938;rs601148;rs28361060;rs12722051;rs28383234;rs33964890;rs139299944;rs287468…	6
ENSG00000196126	HLA-DRB1	6	32546546	32557625	-1	protein_coding	100996809	HLA-DRB1	5.62353e-05	10.1544	3	57	110	5.35526e-29	3.73441e-28	GTEx/v8/Cells_EBV-transformed_lymphocytes:GTEx/v8/Whole_Blood	-	1.85396e-36	rs9271517;rs9273704;rs9270664;rs9270706;rs3135344;rs13214992;rs3763316;rs4993140;rs2844454;rs2844458;6:32070347_AAAAAAAG_A;rs6468;rs9368714;rs601148;rs28361060;6:32396681_CATTTACTG_C;rs12722051;rs28383234;rs146682150;rs9268199;rs9271346;6:32442954_CT_C;rs33964890;rs9273403;rs3134997;rs28746838;rs9268848;rs56249455;rs9274094;rs200419915	6
ENSG00000196735	HLA-DQA1	6	32595956	32614839	1	protein_coding	100509457	HLA-DQA1	0.166625	NA	224	27.5	136	2.36369e-66	3.00736e-55	GTEx/v8/Cells_EBV-transformed_lymphocytes:GTEx/v8/Whole_Blood	-	1.72266e-42	rs9272539;rs13214992;rs9271517;rs75503615;rs3763316;rs34915133;rs146682150;rs9268199;rs9271346;6:32442954_CT_C;rs601148;rs33964890;rs1056315;rs139299944;rs12722051;rs34102154;rs9273704;rs9270664;rs9270706;rs9273403;rs9268848;rs3134997;rs28361060;rs28672722;rs28746838;rs56249455;rs9274094;rs6468;rs2269423;6:32396681_CATTTACTG_C;rs3135344;rs28383234;rs4993140;rs200419915	6
ENSG00000179344	HLA-DQB1	6	32627244	32636160	-1	protein_coding	101060835	HLA-DQB1	0.353015	22.5355	61	19.24	147	1.8193e-185	9.65763e-159	GTEx/v8/Cells_EBV-transformed_lymphocytes:GTEx/v8/Whole_Blood	-	1.24825e-41	rs9273403;rs34915133;rs28672722;rs146682150;rs9268199;rs9271346;6:32442954_CT_C;rs9273704;rs9270664;rs3134997;rs28746838;rs4993140;rs9268848;rs56249455;rs9274094;rs9501404;rs9270706;rs3135344;rs9272539;rs9271517;rs3763316;rs1475865;6:31588984_CGTG_C;rs6468;rs5875338;rs506770;rs2844458;rs9267806;6:32070347_AAAAAAAG_A;rs2269423;rs915894;rs601148;rs28361060;6:32396681_CATTTACTG_C;rs13214992;rs127220…	6
ENSG00000223534	HLA-DQB1-AS1	6	32627657	32628506	1	antisense	NA	HLA-DQB1-AS1	NA	NA	61	19.24	117	7.94599e-48	2.76912e-50	GTEx/v8/Cells_EBV-transformed_lymphocytes:GTEx/v8/Whole_Blood	-	1.24825e-41	rs9273403;rs34915133;rs28672722;rs146682150;rs9268199;rs9271346;6:32442954_CT_C;rs9273704;rs9270664;rs3134997;rs28746838;rs4993140;rs9268848;rs56249455;rs9274094;rs9501404;6:31588984_CGTG_C;rs6468;rs5875338;rs506770;rs200419915;rs2071540;rs241413;rs3101942;rs1475865;rs2269423;6:32396681_CATTTACTG_C;rs13214992;rs9270706;rs3135344;rs9272539;rs9271517;rs3763316;rs601148;rs33964890;rs2621408	6
ENSG00000241287	XXbac-BPG254F23.6	6	32627663	32630227	-1	processed_transcript	NA	NA	NA	NA	61	19.24	0	NA	NA	NA	NA	1.12642e-29	rs9273403;rs34915133;rs28672722;rs146682150;rs9268199;rs9271346;6:32442954_CT_C;rs9273704;rs9270664;rs3134997;rs28746838;rs4993140;rs9268848;rs56249455;rs9274094;rs9501404	6
ENSG00000235040	MTCO3P1	6	32673901	32674732	-1	pseudogene	NA	MTCO3P1	NA	NA	2	15.94	0	NA	NA	NA	NA	NA	rs56249455;rs28746838	6
ENSG00000237541	HLA-DQA2	6	32709119	32714992	1	protein_coding	3118	HLA-DQA2	0.00504406	3.37251	0	0	148	1.22932e-128	1.05208e-117	GTEx/v8/Cells_EBV-transformed_lymphocytes:GTEx/v8/Whole_Blood	+	1.24825e-41	6:32070347_AAAAAAAG_A;rs601148;rs28361060;rs3763316;6:32396681_CATTTACTG_C;rs9273704;rs9270664;rs9270706;rs3135344;rs9272539;rs9271517;rs146682150;rs9268199;rs9271346;6:32442954_CT_C;rs33964890;rs9273403;rs28672722;rs3134997;rs28746838;rs9268848;rs56249455;rs9274094;rs200419915;rs2844458;rs5875338;rs506770;rs6468;rs9267806;rs2844454;rs2269423;rs9368714;rs13214992;rs12722051;rs28383234;rs34915133;…	6
ENSG00000232629	HLA-DQB2	6	32723875	32731311	-1	protein_coding	3120	HLA-DQB2	0.00935593	2.05644	1	13.55	151	2.66803e-170	4.13813e-145	GTEx/v8/Cells_EBV-transformed_lymphocytes:GTEx/v8/Whole_Blood	+	1.24825e-41	rs17500510;rs2269423;rs601148;rs28361060;rs3763316;6:32396681_CATTTACTG_C;rs9273704;rs9270664;rs9270706;rs3135344;rs9272539;rs9271517;rs146682150;rs9268199;rs9271346;6:32442954_CT_C;rs33964890;rs9273403;rs28672722;rs3134997;rs28746838;rs4993140;rs9268848;rs56249455;rs9274094;rs200419915;rs2844458;rs5875338;rs506770;rs6468;rs9267806;6:32070347_AAAAAAAG_A;rs2844454;rs915894;rs9368714;rs13214992;rs1…	6
ENSG00000241106	HLA-DOB	6	32780540	32784825	-1	protein_coding	3112	HLA-DOB	9.08752e-05	1.30943	0	0	30	6.52631e-30	7.93932e-83	GTEx/v8/Whole_Blood	-	1.85396e-36	rs2269423;rs13214992;rs601148;rs33964890;rs9273403;rs56249455;rs28746838;rs4993140;rs2621408	6
ENSG00000250264	TAP2	6	32781544	32806599	-1	protein_coding	NA	NA	NA	1.68723	1	14.57	0	NA	NA	NA	NA	1.52897e-14	rs2071465	6
ENSG00000204267	TAP2	6	32789610	32806557	-1	protein_coding	6891	TAP2	0.00171342	1.68723	1	14.57	22	1.1942e-11	1.56016e-21	GTEx/v8/Whole_Blood	-	1.24825e-41	rs2071465;rs9272539;rs28746838;rs56249455;rs2621408	6
ENSG00000204264	PSMB8	6	32808494	32812480	-1	protein_coding	5696	PSMB8	0.0120032	-0.438663	1	14.57	0	NA	NA	NA	NA	1.52897e-14	rs2071465	6
ENSG00000204261	TAPSAR1	6	32811863	32814272	1	lincRNA	100507463	TAPSAR1	NA	NA	1	14.57	0	NA	NA	NA	NA	1.52897e-14	rs2071465	6
ENSG00000240065	PSMB9	6	32811913	32827362	1	protein_coding	5698	PSMB9	0.225647	0.235564	1	14.57	9	2.23259e-34	8.50269e-65	GTEx/v8/Cells_EBV-transformed_lymphocytes:GTEx/v8/Whole_Blood	+	1.52897e-14	rs2071465;rs2071540;rs241413;rs3101942;rs6468;rs2269423;rs17500510	6
ENSG00000168394	TAP1	6	32812986	32821755	-1	protein_coding	6890	TAP1	0.28665	0.342219	1	14.57	1	6.08236e-08	5.14094e-09	GTEx/v8/Whole_Blood	+	1.52897e-14	rs2071465;rs2071540;rs241413;rs3101942	6
ENSG00000242574	HLA-DMB	6	32902406	32908847	-1	protein_coding	3109	HLA-DMB	0.00490511	0.554261	0	0	1	0.000141117	0.00140461	GTEx/v8/Whole_Blood	+	1.1051e-09	rs915894	6
ENSG00000204257	HLA-DMA	6	32916390	32936871	-1	protein_coding	3108	HLA-DMA	0.687978	0.302076	1	19.61	0	NA	NA	NA	NA	7.93031e-07	rs3129306	6
ENSG00000204256	BRD2	6	32936437	32949282	1	protein_coding	6046	BRD2	0.999531	1.25274	1	19.61	0	NA	NA	NA	NA	7.93031e-07	rs3129306	6
ENSG00000223837	BRD2-IT1	6	32938009	32938663	1	sense_intronic	NA	BRD2-IT1	NA	NA	1	19.61	0	NA	NA	NA	NA	7.93031e-07	rs3129306	6
ENSG00000263756	XXbac-BPG181M17.6	6	32939842	32940630	-1	antisense	NA	NA	NA	NA	1	19.61	0	NA	NA	NA	NA	7.93031e-07	rs3129306	6
ENSG00000224557	HLA-DPB2	6	33080228	33102442	1	pseudogene	3116	HLA-DPB2	NA	NA	0	0	7	1.84492e-07	1.32768e-79	GTEx/v8/Whole_Blood	-	1.12686e-07	rs9278020	6
ENSG00000237649	KIFC1	6	33359313	33377701	1	protein_coding	3833	KIFC1	0.015578	-0.29917	2	16.31	0	NA	NA	NA	NA	1.58668e-06	rs9278020	6
ENSG00000204194	RPL12P1	6	33367836	33368333	-1	pseudogene	NA	RPL12P1	NA	NA	1	16.31	0	NA	NA	NA	NA	1.58668e-06	rs9278020	6
ENSG00000112511	PHF1	6	33378176	33384230	1	protein_coding	5252	PHF1	0.999559	NA	4	16.31	0	NA	NA	NA	NA	1.17314e-06	rs9278020	6
ENSG00000112514	CUTA	6	33384219	33386094	-1	protein_coding	51596	CUTA	1.14218e-05	-0.619996	3	14.1	7	7.66344e-10	4.07883e-06	GTEx/v8/Whole_Blood	-	1.12686e-07	rs9278020	6
ENSG00000197283	SYNGAP1	6	33387847	33421466	1	protein_coding	8831	SYNGAP1	0.999998	-1.10912	6	22.5	0	NA	NA	NA	NA	1.12686e-07	rs9278020	6
ENSG00000264085	MIR5004	6	33406108	33406214	1	miRNA	100847012	MIR5004	NA	NA	2	22.5	0	NA	NA	NA	NA	1.12686e-07	rs9278020	6
ENSG00000002822	MAD1L1	7	1855429	2272878	-1	protein_coding	8379	MAD1L1	2.03781e-10	-0.0844627	2	16.12	0	NA	NA	NA	NA	2.78253e-09	rs73050128;rs11766468	7
ENSG00000176349	AC110781.3	7	1878222	1889567	1	protein_coding	100128374	NA	NA	NA	1	13.57	0	NA	NA	NA	NA	2.80589e-05	rs73050128	7
ENSG00000164867	NOS3	7	150688083	150711676	1	protein_coding	4846	NOS3	2.21161e-05	0.132489	1	12.89	0	NA	NA	NA	NA	4.96249e-08	rs3918226	8
ENSG00000251749	U3	10	21774567	21774666	1	snoRNA	NA	NA	NA	NA	1	14.69	0	NA	NA	NA	NA	1.40682e-06	rs2183271	10
ENSG00000204682	CASC10	10	21781587	21786191	-1	protein_coding	399726	CASC10	0.0200549	-1.90404	1	14.69	0	NA	NA	NA	NA	1.40682e-06	rs2183271	10
ENSG00000222071	MIR1915	10	21785491	21785570	-1	miRNA	100302129	MIR1915	NA	NA	1	14.69	0	NA	NA	NA	NA	1.40682e-06	rs2183271	10
ENSG00000180592	SKIDA1	10	21802407	21814611	-1	protein_coding	387640	SKIDA1	NA	-1.17475	3	22	0	NA	NA	NA	NA	2.90422e-07	rs2183271	10
ENSG00000136770	DNAJC1	10	22045466	22292698	-1	protein_coding	64215	DNAJC1	1.42209e-08	NA	1	12.69	0	NA	NA	NA	NA	7.30819e-06	rs2183271	10
ENSG00000252634	RN7SKP219	10	22074221	22074516	1	misc_RNA	NA	RN7SKP219	NA	NA	1	12.69	0	NA	NA	NA	NA	7.30819e-06	rs2183271	10
ENSG00000133794	ARNTL	11	13298199	13408813	1	protein_coding	406	ARNTL	0.987643	NA	3	19.9	3	4.45277e-17	2.61431e-27	GTEx/v8/Whole_Blood	-	7.55579e-08	rs71204278	12
ENSG00000257595	RP3-473L9.4	12	111807086	111841114	1	lincRNA	NA	NA	NA	NA	1	21.4	0	NA	NA	NA	NA	3.56533e-08	rs11065961;rs4766460	13
ENSG00000111252	SH2B3	12	111843752	111889427	1	protein_coding	10019	SH2B3	0.00592219	-0.243854	1	21.4	0	NA	NA	NA	NA	3.56533e-08	rs11065961;rs4766460	13
ENSG00000204842	ATXN2	12	111890018	112037480	-1	protein_coding	6311	ATXN2	0.999862	-0.359942	4	18.59	0	NA	NA	NA	NA	4.32713e-08	rs11065961	13
ENSG00000258099	RP11-686G8.2	12	112037302	112038060	1	antisense	NA	NA	NA	NA	3	18.59	0	NA	NA	NA	NA	1.08813e-07	rs11065961	13
ENSG00000257767	RP11-162P23.2	12	112191694	112229222	1	protein_coding	NA	NA	NA	NA	1	14.56	0	NA	NA	NA	NA	9.55169e-05	rs11065961	13
ENSG00000111275	ALDH2	12	112204691	112247782	1	protein_coding	217	ALDH2	1.73245e-06	NA	1	14.56	0	NA	NA	NA	NA	9.55169e-05	rs11065961	13
ENSG00000234608	MAPKAPK5-AS1	12	112277571	112280706	-1	lincRNA	51275	MAPKAPK5-AS1	NA	NA	0	0	5	8.16661e-13	8.70024e-10	GTEx/v8/Whole_Blood	-	3.56533e-08	rs11065961;rs4766460	13
ENSG00000226469	ADAM1B	12	112364822	112366821	1	pseudogene	NA	ADAM1B	NA	NA	0	0	1	6.1147e-05	0.00140282	GTEx/v8/Whole_Blood	-	9.55169e-05	rs11065961	13
ENSG00000198270	TMEM116	12	112369086	112450970	-1	protein_coding	89894	TMEM116	1.14999e-09	-0.62084	0	0	2	2.23487e-08	2.84946e-15	GTEx/v8/Whole_Blood	-	3.56533e-08	rs11065961;rs4766460	13
ENSG00000258700	LINC00871	14	46410146	46971026	1	lincRNA	100506412	LINC00871	NA	NA	1	14.74	0	NA	NA	NA	NA	1.99099e-08	rs7158003;rs2198245	14
ENSG00000166949	SMAD3	15	67356101	67487533	1	protein_coding	4088	SMAD3	0.868268	-0.0916101	1	14.38	0	NA	NA	NA	NA	2.10819e-08	rs7173826;rs778984966	15
ENSG00000103591	AAGAB	15	67493371	67547533	-1	protein_coding	79719	AAGAB	0.00810207	0.196795	6	19.8	0	NA	NA	NA	NA	2.26126e-09	rs7173826;rs778984966	15
ENSG00000242634	RPS24P16	15	67524784	67525175	1	pseudogene	NA	RPS24P16	NA	NA	2	19.8	0	NA	NA	NA	NA	2.26126e-09	rs7173826;rs778984966	15
ENSG00000103599	IQCH	15	67547138	67794598	1	protein_coding	64799	IQCH	2.69347e-12	-1.05315	7	21	0	NA	NA	NA	NA	1.38153e-08	rs7173826;rs778984966	15
ENSG00000137764	MAP2K5	15	67835047	68099461	1	protein_coding	5607	MAP2K5	0.475918	NA	0	0	11	3.15809e-19	2.9211e-28	GTEx/v8/Whole_Blood	+	2.26126e-09	rs7173826;rs778984966	15
ENSG00000140718	FTO	16	53737875	54155853	1	protein_coding	79068	FTO	0.0113446	0.293683	8	21.4	0	NA	NA	NA	NA	6.00026e-10	rs55872725	16
ENSG00000172992	DCAKD	17	43100708	43138473	-1	protein_coding	79877	DCAKD	0.0293861	0.848595	1	13.56	3	8.09018e-29	6.58105e-28	GTEx/v8/Whole_Blood	-	1.22177e-08	rs12948326;rs6503416	17
ENSG00000136448	NMT1	17	43128978	43186384	1	protein_coding	4836	NMT1	0.998501	0.0324477	4	21.3	0	NA	NA	NA	NA	1.22177e-08	rs12948326;rs6503416	17
ENSG00000161714	PLCD3	17	43186335	43210721	-1	protein_coding	113026	PLCD3	0.000143297	NA	3	21.3	0	NA	NA	NA	NA	1.22177e-08	rs12948326;rs6503416	17
ENSG00000214425	LRRC37A4P	17	43578685	43627701	-1	pseudogene	55073	LRRC37A4P	NA	NA	0	0	1	1.21698e-05	4.97324e-169	GTEx/v8/Whole_Blood	+	1.22177e-08	rs12948326;rs6503416	17
ENSG00000264070	DND1P1	17	43663237	43664295	1	pseudogene	NA	DND1P1	NA	NA	0	0	1	0.000296835	3.31395e-124	GTEx/v8/Whole_Blood	-	1.22177e-08	rs12948326;rs6503416	17
ENSG00000228979	CTD-2501B8.5	17	61548965	61549456	1	pseudogene	NA	NA	NA	NA	1	17.05	0	NA	NA	NA	NA	2.35375e-07	rs4277405	18
ENSG00000159640	ACE	17	61554422	61599205	1	protein_coding	1636	ACE	4.63283e-18	NA	1	17.05	0	NA	NA	NA	NA	2.35375e-07	rs4277405	18
ENSG00000264813	ACE	17	61562184	61599209	1	protein_coding	NA	NA	NA	NA	1	17.05	0	NA	NA	NA	NA	2.35375e-07	rs4277405	18
ENSG00000101337	TM9SF4	20	30697309	30755061	1	protein_coding	9777	TM9SF4	0.999971	-0.454322	1	13.57	0	NA	NA	NA	NA	1.9485e-08	rs6061195	19
ENSG00000224452	RSL24D1P6	20	30758193	30758593	-1	pseudogene	NA	RSL24D1P6	NA	NA	1	13.57	0	NA	NA	NA	NA	1.9485e-08	rs6061195	19
ENSG00000171456	ASXL1	20	30946155	31027122	1	protein_coding	171023	ASXL1	1.3737e-18	-0.102033	1	14.34	0	NA	NA	NA	NA	7.56084e-08	rs6061195	19
ENSG00000197183	C20orf112	20	31030862	31172876	-1	protein_coding	140688	C20orf112	0.973021	-1.22105	1	14.34	0	NA	NA	NA	NA	7.56084e-08	rs6061195	19
ENSG00000236772	RP5-1184F4.5	20	31037558	31041410	1	antisense	NA	NA	NA	NA	1	14.34	0	NA	NA	NA	NA	7.56084e-08	rs6061195	19
ENSG00000232925	MRPS16P2	20	57688279	57688686	1	pseudogene	NA	MRPS16P2	NA	NA	1	20.1	0	NA	NA	NA	NA	7.91389e-07	rs6026728	20
ENSG00000124203	ZNF831	20	57766075	57834168	1	protein_coding	128611	ZNF831	7.64882e-09	1.10518	3	14.63	0	NA	NA	NA	NA	5.51645e-10	rs6026728	20
