# Supplementary material for: Exploring the genetic architecture of multiple long-term conditions using a genome-wide association study in the UK Biobank population
Source: Sci Rep. 2025 Dec 6;15:44096. doi: 10.1038/s41598-025-27839-4 (PMC12715236; doi:10.1038/s41598-025-27839-4)
Supplement: Supplementary file 4 — Supplementary Information 4. [file 41598_2025_27839_MOESM4_ESM.xlsx]

## Sheet: independent significant SNPs
No	GenomicLocus	uniqID	rsID	chr	pos	p	nSNPs	nGWASSNPs
1	1	6:31008598:A:C	rs2517549	6	31008598	2.31723e-10	20	18
2	1	6:31019475:C:T	rs2523859	6	31019475	2.8499e-08	154	153
3	1	6:31072300:C:T	rs2844637	6	31072300	9.06358e-09	111	89
4	1	6:31081838:C:T	rs3130975	6	31081838	6.11688e-09	23	16
5	1	6:31242859:C:T	rs3130693	6	31242859	1.27488e-09	7	7
6	1	6:31243420:A:G	rs3132482	6	31243420	3.65174e-11	23	23
7	1	6:31322197:A:T	rs2428494	6	31322197	4.7422e-08	5	5
8	1	6:31322782:C:G	rs2596496	6	31322782	1.11604e-09	4	2
9	1	6:31329291:A:T	rs2596544	6	31329291	1.36007e-09	16	7
10	1	6:31346468:G:GAGA	rs33920640	6	31346468	4.93083e-08	66	23
11	1	6:31367865:A:G	rs2523454	6	31367865	2.14976e-09	7	6
12	1	6:31393684:A:G	rs3132091	6	31393684	3.37909e-08	415	232
13	1	6:31440014:A:C	rs14597	6	31440014	1.28822e-08	1	1
14	1	6:31465103:C:T	rs2534674	6	31465103	2.42499e-09	19	17
15	1	6:31481535:C:G	rs3130613	6	31481535	3.90985e-08	115	58
16	1	6:31485174:A:C	rs3093998	6	31485174	4.91055e-08	19	17
17	1	6:31508452:G:GA	6:31508452_GA_G	6	31508452	1.96639e-08	13	6
18	1	6:31540141:A:C	rs2239704	6	31540141	1.91456e-08	26	24
19	1	6:31555657:A:G	rs3135041	6	31555657	4.59833e-11	1	1
20	1	6:31574306:T:TAA	rs372079459	6	31574306	1.22769e-08	24	10
21	1	6:31605448:C:G	rs7889	6	31605448	3.48482e-10	3	2
22	1	6:31628733:C:T	rs805262	6	31628733	5.50047e-14	2	2
23	1	6:31704294:G:T	rs3131383	6	31704294	1.02468e-09	417	235
24	1	6:31785228:C:G	rs506770	6	31785228	1.54882e-08	12	5
25	1	6:31872594:A:AT	rs5875338	6	31872594	1.82516e-12	14	6
26	1	6:32006317:C:T	rs6468	6	32006317	1.93758e-08	44	20
27	1	6:32112848:A:AT	rs376236557	6	32112848	1.74546e-08	3	3
28	1	6:32278635:A:G	rs9268199	6	32278635	2.52267e-10	603	172
29	1	6:32297341:A:G	rs9368714	6	32297341	9.24017e-09	243	240
30	1	6:32303848:A:G	rs28361060	6	32303848	2.90001e-14	19	16
31	1	6:32337630:A:G	rs2273017	6	32337630	3.52452e-10	47	42
32	1	6:32340070:C:T	rs1980496	6	32340070	8.01124e-19	2	2
33	1	6:32376019:G:T	rs62404579	6	32376019	2.05149e-08	2	2
34	1	6:32389255:A:C	rs3135365	6	32389255	2.70371e-08	73	47
35	1	6:32398790:G:GAGTTA	6:32398790_GAGTTA_G	6	32398790	1.77746e-11	93	74
36	1	6:32406245:C:CA	6:32406245_CA_C	6	32406245	6.08485e-10	65	42
37	1	6:32406342:A:C	rs3129871	6	32406342	3.90931e-13	17	11
38	1	6:32428715:A:G	rs9268838	6	32428715	2.53922e-12	452	305
39	1	6:32440158:A:G	rs7453703	6	32440158	6.73132e-11	38	37
40	1	6:32453191:C:T	rs6916742	6	32453191	3.49623e-14	75	43
41	1	6:32522576:A:G	rs35882239	6	32522576	4.01513e-11	892	381
42	1	6:32573265:G:T	rs601148	6	32573265	6.06317e-27	123	115
43	1	6:32575432:C:T	rs113742050	6	32575432	1.01391e-15	7	7
44	1	6:32576894:A:T	rs9271130	6	32576894	6.47143e-16	16	16
45	1	6:32583919:C:T	rs33964890	6	32583919	1.10611e-11	90	81
46	1	6:32584739:C:T	rs28752520	6	32584739	1.96246e-11	16	10
47	1	6:32586236:A:C	rs11751024	6	32586236	1.42561e-15	4	3
48	1	6:32593421:A:G	rs9271710	6	32593421	3.08035e-13	182	96
49	1	6:32593627:A:G	rs9271732	6	32593627	5.28932e-12	603	179
50	1	6:32594394:A:G	rs535840294	6	32594394	2.57318e-10	40	37
51	1	6:32602222:A:G	rs17205135	6	32602222	2.95461e-11	60	29
52	1	6:32602665:C:CT	rs139299944	6	32602665	1.23655e-09	6	4
53	1	6:32604274:A:G	rs9272339	6	32604274	1.06635e-20	121	75
54	1	6:32604599:A:G	rs9272364	6	32604599	4.18794e-14	33	30
55	1	6:32606701:A:G	rs28636516	6	32606701	5.86949e-12	41	36
56	1	6:32606819:A:G	rs9272539	6	32606819	5.42126e-34	10	9
57	1	6:32610436:C:T	rs1048372	6	32610436	2.0893e-25	5	3
58	1	6:32619084:A:G	rs9501404	6	32619084	5.24083e-12	7	3
59	1	6:32620359:C:T	rs17612802	6	32620359	1.31311e-23	568	331
60	1	6:32626438:A:T	rs9273367	6	32626438	3.93459e-16	5	3
61	1	6:32626786:C:G	rs9273375	6	32626786	2.27782e-09	632	187
62	1	6:32628439:A:G	rs9273508	6	32628439	1.03245e-08	6	6
63	1	6:32630155:A:G	rs9274094	6	32630155	5.01534e-15	116	106
64	1	6:32633713:A:G	rs9274477	6	32633713	3.20184e-11	56	53
65	1	6:32637497:C:T	rs3997832	6	32637497	5.29127e-10	110	109
66	1	6:32644378:A:T	rs56249455	6	32644378	9.06358e-13	108	99
67	1	6:32661209:G:T	rs9275254	6	32661209	1.23356e-09	119	119
68	1	6:32667473:C:G	rs1794514	6	32667473	1.00254e-16	4	1
69	1	6:32673894:C:T	rs1794269	6	32673894	2.52174e-11	1	1
70	1	6:32682812:A:C	rs9275602	6	32682812	3.99025e-12	1	1
71	1	6:32804570:A:G	rs3819720	6	32804570	2.46076e-09	1	1
72	1	6:32804909:A:G	rs241425	6	32804909	4.06855e-10	4	4
73	1	6:32805049:C:T	rs2239701	6	32805049	4.53837e-08	5	5
74	1	6:32806121:C:T	rs2071544	6	32806121	6.1259e-10	34	34
75	1	6:32862711:A:G	rs241408	6	32862711	3.61402e-09	69	68
76	2	10:114754071:C:T	rs34872471	10	114754071	1.98486e-08	27	21
77	3	12:111907431:A:AC	rs35350651	12	111907431	3.71723e-09	23	23
78	4	16:53806453:A:G	rs56094641	16	53806453	2.49885e-08	112	110

## Sheet: Lead Indep Significant SNPs
No	GenomicLocus	uniqID	rsID	chr	pos	p	nIndSigSNPs	IndSigSNPs
1	1	6:31243420:A:G	rs3132482	6	31243420	3.65174e-11	22	rs3132482;rs2517549;rs2523859;rs2844637;rs3130975;rs3130693;rs2428494;rs2596496;rs2596544;rs33920640;rs2523454;rs3132091;rs14597;rs2534674;rs3130613;rs3093998;6:31508452_GA_G;rs2239704;rs3135041;rs506770;rs5875338;rs6468
2	1	6:31605448:C:G	rs7889	6	31605448	3.48482e-10	16	rs7889;rs2596496;rs33920640;rs3132091;rs2534674;rs3130613;rs3093998;rs372079459;rs805262;rs5875338;rs6468;rs376236557;rs9268199;rs35882239;rs9271710;rs9271732
3	1	6:32453191:C:T	rs6916742	6	32453191	3.49623e-14	24	rs6916742;rs506770;rs6468;rs9268199;rs2273017;rs1980496;rs3135365;6:32406245_CA_C;rs9268838;rs7453703;rs601148;rs9271710;rs9271732;rs9272339;rs9272364;rs28636516;rs1048372;rs9501404;rs17612802;rs9273367;rs9273375;rs9273508;rs9275254;rs1794269
4	1	6:32594394:A:G	rs535840294	6	32594394	2.57318e-10	10	rs535840294;rs62404579;rs28752520;rs11751024;rs17205135;rs139299944;rs9272339;rs28636516;rs1048372;rs17612802
5	1	6:32606819:A:G	rs9272539	6	32606819	5.42126e-34	47	rs9272539;rs805262;rs3131383;rs5875338;rs6468;rs376236557;rs9268199;rs9368714;rs28361060;rs2273017;rs1980496;rs3135365;6:32398790_GAGTTA_G;6:32406245_CA_C;rs3129871;rs7453703;rs35882239;rs601148;rs113742050;rs9271130;rs33964890;rs28752520;rs11751024;rs9271710;rs9271732;rs17205135;rs9272339;rs28636516;rs1048372;rs9501404;rs17612802;rs9273367;rs9273375;rs9273508;rs9274094;rs9274477;rs3997832;rs5624…
6	2	10:114754071:C:T	rs34872471	10	114754071	1.98486e-08	1	rs34872471
7	3	12:111907431:A:AC	rs35350651	12	111907431	3.71723e-09	1	rs35350651
8	4	16:53806453:A:G	rs56094641	16	53806453	2.49885e-08	1	rs56094641
