# Supplementary material for: Exploring the genetic architecture of multiple long-term conditions using a genome-wide association study in the UK Biobank population
Source: Sci Rep. 2025 Dec 6;15:44096. doi: 10.1038/s41598-025-27839-4 (PMC12715236; doi:10.1038/s41598-025-27839-4)
Supplement: Supplementary file 6 — Supplementary Information 6. [file 41598_2025_27839_MOESM6_ESM.xlsx]

## Sheet: Factor 1 GWAS
No	GenomicLocus	uniqID	rsID	chr	pos	p	nIndSigSNPs	IndSigSNPs
1	1	1:114240319:T:TA	rs3835263	1	114240319	1.88014e-08	2	rs3835263;rs1230682
2	2	2:227123086:C:T	rs1515108	2	227123086	1.50006e-08	1	rs1515108
3	3	4:10090930:A:C	rs3775932	4	10090930	4.52793e-11	4	rs3775932;4:10236977_GT_G;rs10805346;rs11735831
4	4	4:89050026:A:C	rs74904971	4	89050026	1.57638e-08	1	rs74904971
5	5	6:31591918:A:T	rs2260051	6	31591918	2.90603e-11	11	rs2260051;6:31588984_CGTG_C;rs1077394;rs396369;rs9267653;6:32056350_GTAA_G;rs112708318;rs1265762;6:32326687_TTTA_T;rs3135359;rs3135348
6	5	6:32501122:G:T	rs76817401	6	32501122	1.42705e-08	17	rs76817401;6:31588984_CGTG_C;rs1077394;rs396369;rs9267653;6:32056350_GTAA_G;rs112708318;rs1265762;6:32326687_TTTA_T;rs3135359;rs3135348;rs6916742;rs9271358;rs9272539;rs17843580;rs1694127;rs1794269
7	5	6:32607370:C:T	rs35248896	6	32607370	2.27588e-09	10	rs35248896;rs1265762;rs3806155;rs3135348;rs6916742;rs9272539;rs17843580;rs3830060;rs9274619;rs1694127
8	5	6:32626438:A:T	rs9273367	6	32626438	4.06724e-13	14	rs9273367;rs1265762;6:32326687_TTTA_T;rs3135359;rs3135348;rs6916742;rs9271358;rs9272539;rs17843580;rs3830060;rs9274619;rs1694127;rs1794269;rs2071465
9	5	6:32710407:C:T	rs115018313	6	32710407	1.66253e-09	4	rs115018313;rs3806155;rs3830060;rs9274619
10	6	6:79483246:C:T	rs1507151	6	79483246	3.2523e-08	1	rs1507151
11	7	6:160853746:A:C	rs4709431	6	160853746	1.24168e-08	1	rs4709431
12	7	6:161089307:C:T	rs56393506	6	161089307	4.20436e-11	1	rs56393506
13	8	7:2082604:A:G	rs11766468	7	2082604	2.79679e-10	1	rs11766468
14	9	7:150690176:C:T	rs3918226	7	150690176	7.13986e-10	1	rs3918226
15	10	8:10200253:C:T	rs73195303	8	10200253	2.06724e-08	2	rs73195303;rs10100209
16	11	9:22077085:A:C	rs10811652	9	22077085	4.22571e-13	4	rs10811652;rs7041637;rs3217991;rs1556515
17	12	10:114758349:C:T	rs7903146	10	114758349	6.6973e-17	2	rs7903146;rs142827301
18	13	12:111973358:A:G	rs597808	12	111973358	1.71041e-15	6	rs597808;rs10774621;12:111826840_TA_T;rs11065961;rs4766897;12:112880634_TTATATATATATATATATATATATATATA_T
19	14	16:53800954:C:T	rs1421085	16	53800954	7.30298e-11	1	rs1421085
20	15	16:69593355:C:T	rs12599637	16	69593355	3.37621e-10	2	rs12599637;rs8057620
21	16	16:81582440:C:G	rs28377284	16	81582440	2.40386e-08	1	rs28377284
22	17	18:57838401:A:G	rs663129	18	57838401	7.61746e-10	1	rs663129
23	18	20:30843555:T:TC	rs58077174	20	30843555	8.60994e-10	1	rs58077174

## Sheet: Factor 3 GWAS
No	GenomicLocus	uniqID	rsID	chr	pos	p	nIndSigSNPs	IndSigSNPs
1	1	2:171975505:A:G	rs148374241	2	171975505	1.12852e-09	2	rs148374241;rs76344572
2	2	3:54955919:G:GTTTGCATTTGTTTATATATCTTTTTTTAAAAGAAGATCTTGACTCATATCTGTTCCCTTAT	3:54955919_GTTTGCATTTGTTTATATATCTTTTTTTAAAAGAAGATCTTGACTCATATCTGTTCCCTTAT_G	3	54955919	8.39131e-09	2	3:54955919_GTTTGCATTTGTTTATATATCTTTTTTTAAAAGAAGATCTTGACTCATATCTGTTCCCTTAT_G;rs1882318
3	3	5:14870665:C:T	rs139474772	5	14870665	6.28001e-10	1	rs139474772
4	4	5:63658089:C:T	rs115093314	5	63658089	1.98674e-09	1	rs115093314
5	5	6:31429927:C:T	rs3094228	6	31429927	1.01953e-14	20	rs3094228;rs758778;rs3132580;rs2233974;rs548139121;rs4521636;rs9266252;rs2523567;rs2844545;rs2442736;rs3094600;rs2596570;rs3093956;rs3093988;rs1144710;rs630379;rs6936204;rs36050439;rs9268671;rs5875374
6	5	6:32363816:C:T	rs2076530	6	32363816	2.28581e-08	12	rs2076530;rs1144710;rs630379;rs6936204;rs36050439;rs9268671;rs5875374;rs28383314;rs9271601;rs9272782;rs9273325;rs2858314
7	5	6:32586236:A:C	rs11751024	6	32586236	1.12331e-13	16	rs11751024;rs630379;rs2395106;rs36050439;rs9268671;rs5875374;rs28383314;rs9272324;rs12722051;rs9272782;rs9273325;rs34386495;rs2858314;rs1794514;rs2858331;rs9275602
8	5	6:32776921:C:T	rs1054684	6	32776921	1.51817e-08	12	rs1054684;rs630379;rs6936204;rs36050439;rs9268671;rs5875374;rs28383314;rs9272324;rs9272782;rs9273325;rs1794514;rs9275602
9	6	6:35095260:G:T	rs114590655	6	35095260	2.21187e-08	1	rs114590655
10	7	11:28122626:C:T	rs187229220	11	28122626	4.33361e-08	1	rs187229220

## Sheet: Factor 4 GWAS
No	GenomicLocus	uniqID	rsID	chr	pos	p	nIndSigSNPs	IndSigSNPs
1	1	1:114377568:A:G	rs2476601	1	114377568	2.68473e-15	2	rs2476601;rs3811019
2	2	2:56089108:A:G	rs181661155	2	56089108	3.61002e-08	1	rs181661155
3	3	6:31382717:A:T	rs2853975	6	31382717	1.57456e-10	8	rs2853975;rs2523901;rs548139121;rs3132510;rs2251396;rs2855812;rs3135041;rs1265762
4	3	6:32206488:C:T	rs3134938	6	32206488	2.82241e-08	3	rs3134938;rs1265762;rs11751024
5	3	6:32453191:C:T	rs6916742	6	32453191	3.91886e-10	11	rs6916742;rs204887;rs1265762;rs1980496;rs9268848;rs9270706;rs601148;rs9271358;rs1048372;rs17843654;rs9273368
6	3	6:32606819:A:G	rs9272539	6	32606819	4.5941e-21	27	rs9272539;rs805262;rs204887;rs28361060;rs1265762;rs1980496;rs3135348;rs3129871;rs9268813;rs9268848;rs9270706;rs601148;rs113742050;rs4713555;rs9271358;rs11751024;rs1048372;rs17843654;rs9273368;rs28672722;rs1794514;rs9275599;rs9275602;rs9276609;rs241425;rs2239701;rs2071465
7	4	15:38828140:G:T	rs8043085	15	38828140	3.46944e-08	1	rs8043085
8	5	16:50414591:C:T	rs62029996	16	50414591	3.50703e-08	1	rs62029996
9	6	22:46447132:C:G	rs7511013	22	46447132	1.85046e-08	1	rs7511013
